# Supplementary material for: Malaria exposure drives both cognate and bystander human B cells to adopt an atypical phenotype
Source: Eur J Immunol. Author manuscript; Available in PMC 2021 Jul 15. (PMC7611263; doi:10.1002/eji.201948473)
Supplement: Supplementary Information [file EMS129563-supplement-Supplementary_Information.zip]

Archive with 2 entries (2 files):
- eji4724-sup-0001-suppmat.docx
- eji4724-sup-0002-suppmat-table3.xlsx
