# Supplementary material for: Malaria exposure drives both cognate and bystander human B cells to adopt an atypical phenotype
Source: Eur J Immunol. Author manuscript; Available in PMC 2021 Jul 15. (PMC7611263; doi:10.1002/eji.201948473)
Supplement: Supplementary Information [file EMS129563-supplement-Supplementary_Information.zip › eji4724-sup-0002-suppmat-table3.xlsx]

## Sheet: VDJ Spreadsheet-1
CellName	Sample	Antigen	Time	Cell phenotype	Heavy V	Heavy D	Heavy J	Heavy C	Simple Isotype	Heavy Chain cdr3nt	Heavy Chain cdr3aa	Focused Sigma CDR	Focused Sigma FWR	HCVDJ	VDJ length	HCMutation	%HCmutation	Light V	Light J	Light cdr3nt	Light cdr3aa	LCVJ	VDJ length	LCMutation	%LCmutation	freq	count
JBH10	JA0301	CSP	Adult	cMBC	IGHV2-5*01	IGHD6-25*01	IGHJ1*01	IGM	IGM	TGTGTATACACCCCGTCCGGCTATCAACCTACCCACTGG	CVYTPSGYQPTHW	0.515	-1.65	CAGATCGCCTTGAAGGAGTCCGGTCCTACGCTGGTGAAACCCACACAGACCCTCACGCTGACCTGCACCTTCTCTGGTTTCTCACTCACAACTAGTGGCGTGGGTGTGGGCTGGATCCGTCAGCCCCCAGGAAAGGCCCTGGAATGGCTTGCTCTCATTTATTGGAATGATGAGCTGCGCTACAGCCCATCCCTGAAGAGCAGACTCACCATCACCAAGGACACCTCCAAAAACCAGGTGGTCCTAGCAATGACCAACATGGACCCTGTGGACACAGCCACACATTACTGTGTATACACCCCGTCCGGCTATCAACCTACCCACTGG	327	18	5.50459	IGLV2-8*01	IGLJ2*01	TGCAGCTCATATGCAGGCAGCAACAATTTTTGGGTGTTC	CSSYAGSNNFWVF	CAGTCTGCCCTGACTCAGCCTCCCTCCGCGTCCGGGTCTCCTGGACAGTCAGTCACCATCTCCTGCACTGGAACCAGCAGTGACGTTGGTGGTCATAACTATGTCTCCTGGTACCAACAGCACCCAGGCAAAGCCCCCAAACTCATGATTTATGAGGTCACTAAGCGGCCCTCAGGGGTCCCTGATCGCTTCTCTGGCTCCAAGTCTGGCAACACGGCCTCCCTGACCGTCTCTGGGCTCCAGGCTGAGGATGAGGCTGATTATTAC	267	2	0.749064	1	1
JBH11	JA0301	CSP	Adult	cMBC	IGHV4-59*01	IGHD3-22*01	IGHJ6*01	IGA1	IGA	TGTGTGAGTTCGGATTATTATGATACTAGTGGCCGCCACGTCTGG	CVSSDYYDTSGRHVW	1.67	0.948	CAGGTGCAGCTGCAGGAGTCGGGCCCAGGACAGGTGAAGCCTTCGGAGACCCTGTCCCTCACCTGCGCTGTCTCTGGTGGCTCCATGAGTAGTTACTACTGGAGCTGGATCCGGCAGCCCGCCGGGAAGGGACTGGAGTGGATTGGGCGTATCTATACCACTGGGAGTAGCAACTACAACCCCTCCCTCAAGAGTCGAGTCACCCTGTCACTAGACACGTCCAAGAACCAGTTCTCCCTGAGGCTGACCTCTGTGACCGCCGCGGACACGGCCATGTATTACTGTGTGAGTTCGGATTATTATGATACTAGTGGCCGCCACGTCTGG	327	21	6.42202	IGKV4-1*01	IGKJ1*01	TGTCAGCAATATTATAGTACTCCTTGGACGTTC	CQQYYSTPWTF	ACCAGGACAGCCTCCTAAACTGCTCATTTACTGGGCATCTGCCCGGGAATCCGGGGTCCCTGACCGATTCAGTGGCAGCGGGTCTGGGACAGATTTCACTCTCACCATCAGCAGCCTGCAGGCTGAAGATGTGGCAGTTTATTACTGTCAGCAATATTATAGTACTCCTTGGACGTTC	178	2	1.1236	1	1
JBH12	JA0301	CSP	Adult	cMBC	IGHV4-39*01	IGHD5-12*01	IGHJ4*01	Unknown	Unknown	TGTGCGAGACGGCGTAGTGGCTACGATTACTACTTTGACTACTGG	CARRRSGYDYYFDYW	0	1.77	CAGCTGCAGCTGCAGGAGTCGGGCCCAGGACTGGTGAAGCCTTCGGAGACCCTGTCCCTCACCTGCACTGTCTCTGGTGGCTCCATCAGCAGTAGTAGTTACTACTGGGGCTGGATCCGCCAGCCCCCAGGGAAGGGGCTGGAGTGGATTGGGACTATCTATTATAGTGGGAGCACCTACTACAACCCGTCCCTCAAGAGTCGAGTCACCATATCCGTAGACACGTCCAAGAACCAGTTCTCCCTGAAGCTGAGCTCTGTGACCGCCGCAGACACGGCTGTGTATTACTGTGCGAGACGGCGTAGTGGCTACGATTACTACTTTGACTACTGG	333	1	0.3003	IGKV3-15*01	IGKJ2*01	TGTCAGCAGTATAATAACTGGCCTTTTCACAGTTTT	CQQYNNWPFHSF	GAAATAGTGATGACGCAGTCTCCAGCCACCCTGTCTGTGTCTCCAGGGGAAAGAGCCACCCTCTCCTGCAGGGCCAGTCAGAGTGTTAGCAGCAACTTAGCCTGGTACCAGCAGAAACCTGGCCAGGCTCCCAGGCTCCTCATCTATGGTGCATCCACCAGGGCCACTGGTATCCCAGCCAGGTTCAGTGGCAGTGGGTCTGGGACAGAGTTCACTCTCACCATCAGCAGCCTGCAGTCTGAAGATTTTGCAGTTTATTACTGTCAGCAGTATAATAACTGGCCTTTTCACAGTTTT	297	0	0	1	1
JBH7	JA0301	CSP	Adult	cMBC	NA	NA	NA	NA	NA	NA	NA	NA	NA	NA	NA	NA	NA	IGKV3-20*01	IGKJ4*01	TGTCAGCAGTATGCCCTCCAAGGGTTCACTTTC	CQQYALQGFTF	GAAATTGTGTTGACGCAGTCTCCAGGCACCCTGTCTTTGTCTCCAGGGGAAAGAGCCACCCTCTCCTGCAGGGCCAGTCAGAGTATTAGCAGTAGCTACTTAGCCTGGTACCAGCAGAAACCTGGCCAGGCTCCCAGGCTCCTCATCTATGGTGCATCCAGCAGGGCCACTGGCATCCCAGACAGGTTCAGTGGCAGTGGGTCTGGGACAGACTTCACTCTCACCATCAGCAGACTGGAGCCTGAAGATTTTGCAGTGTATTACTGTCAGCAGTATGCCCTCCAAGGGTTCACTTTC	297	2	0.673401	0.5	1
JBH7	JA0301	CSP	Adult	cMBC	NA	NA	NA	NA	NA	NA	NA	NA	NA	NA	NA	NA	NA	IGKV4-1*01	IGKJ4*01	TGTCAGCAATGCCACACTATTCCGCTCACTTTC	CQQCHTIPLTF	GGGCGAGAGGGCCACCATCAACTGCAAGTCCAGCCAGAGTCTCTTATACAACAATCAAAACTACTTAGTTTGGTATCAGCAGAAGCCAGGGCAGCCTCCTAAATTACTCCTTTACTGGTCATCTATCCGGGAATCCGGGGTCCCTGACCGATTCAGTGGCAGCGGGTCCGGGACAGATTTCACTCTCACCATCACCGGCCTGCAGGCTGAGGATGTGGCTGTCTATTACTGTCAGCAATGCCACACTATTCCGCTCACTTTC	262	26	9.92366	0.5	1
JBH8	JA0301	CSP	Adult	Naïve	IGHV1-2*01	IGHD6-19*01	IGHJ5*01	IGM	IGM	TGTGCGAGACCCCTCAAAGGATCGAGCAGTGCCTGGTCAAACTGGTTCGACCCCTGG	CARPLKGSSSAWSNWFDPW	0.143	-0.839	CCAGGGACACGTCCATCAGCACAGCCTACATGGAGCTGAGCAGGCTGAAATCTGACGACACGGCCGTGTACTACTGTGCGAGACCCCTCAAAGGATCGAGCAGTGCCTGGTCAAACTGGTTCGACCCCTGG	131	5	3.81679	IGLV2-23*01	IGLJ2*01	TGCTGCTCATATGCAGGTAGTAGCACCCGGGTGTTC	CCSYAGSSTRVF	CAGTCTGCCCTGACTCAGCCTGCCTCCGTGTCTGGGTCTCCTGGACAGTCGATCACCATCTCCTGCACTGGAACCAGCAGTGATGTTGGGAGTTATAACCTTGTCTCCTGGTACCAACAGCACCCAGGCAAAGCCCCCAAACTCATGATTTATGAGGGCAGTAAGCGGCCCTCAGGGGTTTCTAATCGCTTCTCTGGCTCCAAGTCTGGCAACACGGCCTCCCTGACAATCTCTGGGCTCCAGGCTGAGGACGAGGCTGATTATTAC	267	0	0	0.5	1
JBH8	JA0301	CSP	Adult	Naïve	IGHV1-2*01	IGHD6-19*01	IGHJ5*01	IGM	IGM	TGTGCGAGACCCCTCAAAGGATCGAGCAGTGCCTGGTCAAACTGGTTCGACCCCTGG	CARPLKGSSSAWSNWFDPW	0.143	-0.839	CCAGGGACACGTCCATCAGCACAGCCTACATGGAGCTGAGCAGGCTGAAATCTGACGACACGGCCGTGTACTACTGTGCGAGACCCCTCAAAGGATCGAGCAGTGCCTGGTCAAACTGGTTCGACCCCTGG	131	5	3.81679	IGKV3-11*01	IGKJ5*01	TGTCAGCAGCGTAGCAACTGGCAGGTCACCTTC	CQQRSNWQVTF	GAAATTGTGTTGACACAGTCTCCAGCCACCCTGTCTTTGTCTCCAGGGGAAAGAGCCACCCTCTCCTGCAGGGCCAGTCAGAGTGTTAGCAGCTACTTAGCCTGGTATCAACAGAAACCTGGCCAGGCTCCCAGGCTCCTCATCTATGATGCATCCAACAGGGCCACTGGCATCCCAGCCAGGTTCAGTGGCAGTGGGTCTGGGACAGACTTCACTCTCACCATCAGCAGCCTAGAGCCTGAAGATTTTGCAGTTTATTACTGTCAGCAGCGTAGCAACTGGCAGGTCACCTTC	294	1	0.340136	0.5	1
JBH9	JA0301	CSP	Adult	cMBC	IGHV3-30*01	IGHD2-8*01	IGHJ4*01	IGM	IGM	TGTGTATGTCGCCCCCTGGGGGTCTATACCTCGGAGATGATTGACTATTGG	CVCRPLGVYTSEMIDYW	3.13	-0.773	CGCTGTATCTGCAAATGAACAGCCTGACAGCTGAGGACACGGCTGTGTATTACTGTGTATGTCGCCCCCTGGGGGTCTATACCTCGGAGATGATTGACTATTGG	104	2	1.92308	IGKV3-20*01	IGKJ2*01	TGTCAGCAGTATGGTAACTCACCTTACACTTTT	CQQYGNSPYTF	GAGATTGTGTTGACACAGTCTCCAGCCACCCTGTCTTTGTCTCCAGGGGAAAGAGCCACCCTCTCCTGCAGGGCCAGTCAGAGTGTTAGTAGCAGCTACTTAGCCTGGTACCAACAGAGACCTGGCCAGGCTCCCAGGCTCCTCATGTATGGTGCATCCAACAGGGCCACTGGCATCCCAGCCAGGTTCAGTGGCAGTGGGTCTGGGACAGACTTCACTCTCACCATCAACAGACTGGAGCCTGAAGATTTTGCAGTGTATTACTGTCAGCAGTATGGTAACTCACCTTACACTTTT	297	11	3.7037	0.333333	1
JBH9	JA0301	CSP	Adult	cMBC	IGHV3-30*01	IGHD2-8*01	IGHJ4*01	IGM	IGM	TGTGTATGTCGCCCCCTGGGGGTCTATACCTCGGAGATGATTGACTATTGG	CVCRPLGVYTSEMIDYW	3.13	-0.773	CGCTGTATCTGCAAATGAACAGCCTGACAGCTGAGGACACGGCTGTGTATTACTGTGTATGTCGCCCCCTGGGGGTCTATACCTCGGAGATGATTGACTATTGG	104	2	1.92308	IGKV3-NL5*01	IGKJ5*01	TGTCAGCAGCGTCACAACTGGCCCACCTTC	CQQRHNWPTF	GAGATTGTGTTGACACAGTCTCCAGCCACCCTGTCTTTGTCTCCAGGGGAAAGAGCCACCCTCTCCTGCAGGGCCAGTCAGAGTGTTAGTAGCAGCTACTTAGCCTGGTACCAACAGAGACCTGGCCAGGCTCCCAGGCTCCTCATTTATGGTGCATCCACCAGGGCCACTGGTATCCCAGCCAGGTTCAGTGGCAGTGGGTCTGGGACAGACTTCACTCTCACCATCAGCAGCCTTGAGCCTGAAGATTTTGCAGTCTATTATTGTCAGCAGCGTCACAACTGGCCCACCTTC	294	16	5.44218	0.333333	1
JBH9	JA0301	CSP	Adult	cMBC	IGHV3-30*01	IGHD2-8*01	IGHJ4*01	IGM	IGM	TGTGTATGTCGCCCCCTGGGGGTCTATACCTCGGAGATGATTGACTATTGG	CVCRPLGVYTSEMIDYW	3.13	-0.773	CGCTGTATCTGCAAATGAACAGCCTGACAGCTGAGGACACGGCTGTGTATTACTGTGTATGTCGCCCCCTGGGGGTCTATACCTCGGAGATGATTGACTATTGG	104	2	1.92308	IGKV3D-7*01	IGKJ4*01	TGTCAGCAGTATCATGACTGGCCTCCGCTCACTTTC	CQQYHDWPPLTF	GAGATTGTGTTGACACAGTCTCCAGCCACCCTGTCTTTGTCTCCAGGGGAAAGAGCCACCCTCTCCTGCAGGGCCAGTCAGAGTGTTAGTAGCAGCTACTTAGCCTGGTACCAACAGAGACCTGGCCAGGCTCCCAGGCTCCTCATGTATGGTGCATCCAACAGGGCCACTGGCATCCCAGACAGGTTTAGTGGCAGTGGGTCTGGGACAGAATTCACTCTCACCATCAACAGCATGCAGTCTGAAGATTTTGCAGTTTATTACTGTCAGCAGTATCATGACTGGCCTCCGCTCACTTTC	300	21	7	0.333333	1
JCA6	JA0301	CSP	Adult	Activated	IGHV3-9*01	IGHD3-3*01	IGHJ6*01	IGD	IGD	TGTGCAAGAATGATTGGAAGTGGTTATTATAAGCGGTCGTCCGTTAACTACTACTACTACATGGACGTCTGG	CARMIGSGYYKRSSVNYYYYMDVW	3.47	1.3	CTCTATGAAGGGCCGATTCACCATCTCCAGAGACAACGCCAAGAACTCCCTGTATCTGCAAATGAACAGTCTGAGAGCTGAGGACACGGCCTTGTATTACTGTGCAAGAATGATTGGAAGTGGTTATTATAAGCGGTCGTCCGTTAACTACTACTACTACATGGACGTCTGG	172	1	0.581395	IGLV1-44*01	IGLJ2*01	TGTTCAACATGGGACTACAGCCTCAGTGCTCCGGTGTTC	CSTWDYSLSAPVF	CAGTCTGCGCTGACCCAGGAAGCCTCGGTGTCAGGGACCGTGGGACAGAAGGTCACCCTCTCCTGTACTGGAAACAGCAACAACGTTGGAAGTTATGCTGTGGGCTGGTACCAACAGATTTCTCACGGTGCTCCCAAAACTGTGATGTTTGGAAATTCTCTGCCCTCAGGGATCCCTGACCGCTTCTCTGGCTCAAAGTCTGGGACCACAGCCTCCCTGACTATCTCGGGCCTCCAGCCTGAGGACGAGGCTGATTATTAC	261	70	26.8199	1	1
JCA7	JA0301	CSP	Adult	cMBC	IGHV4-39*01	IGHD2-21*01	IGHJ3*01	IGD	IGD	TGTGCGAGACACCCACTTATTCGGAGTCCTTTTGATATCTGG	CARHPLIRSPFDIW	0	0	CAGCTGCAGCTGCAGGAGTCGGGCCCAGGACTGGTGAAGCCTTCGGAGACCCTGTCCCTCACCTGCACTGTCTCTGGTGGCTCCATCAGCAGTAGTAGTTACTACTGGGGCTGGATCCGCCAGCCCCCAGGGAAGGGGCTGGAGTGGATTGGGAGTATCTATTATAGTGGGAGCACCTACTACAACCCGTCCCTCAAGAGTCGAGTCACCATATCCGTAGACACGTCCAAGAACCAGTTCTCCCTGAAGCTGAGCTCTGTGACCGCCGCAGACACGGCTGTGTATTACTGTGCGAGACACCCACTTATTCGGAGTCCTTTTGATATCTGG	330	1	0.30303	IGLV1-44*01	IGLJ2*01	TGTTCAACATGGGACTACAGCCTCAGTGCTCCGGTGTTC	CSTWDYSLSAPVF	CAGTCTGCGCTGACCCAGGAAGCCTCGGTGTCAGGGACCGTGGGACAGAAGGTCACCCTCTCCTGTACTGGAAACAGCAACAACGTTGGAAGTTATGCTGTGGGCTGGTACCAACAGATTTCTCACGGTGCTCCCAAAACTGTGATGTTTGGAAATTCTCTGCCCTCAGGGATCCCTGACCGCTTCTCTGGCTCAAAGTCTGGGACCACAGCCTCCCTGACTATCTCGGGCCTCCAGCCTGAGGACGAGGCTGATTATTAC	261	70	26.8199	1	1
JCA9	JA0301	CSP	Adult	cMBC	IGHV3-30*01	IGHD1-26*01	IGHJ6*01	IGM	IGM	TGTGCGAGAGATGCGTGGCCTCCAGTGGGAGCCACTTATTGGTACTACTACTACATGGACGTCTGG	CARDAWPPVGATYWYYYYMDVW	-1.3	-0.491	TAGTTATGCTGTCCACTGGGTCCGCCAGGCTCCAGGCAAGGGGCTGGAGTGGGTGGCACTTATATCATATGATGGAAGTGATAAATACTACGCAGACTCCGTGAAGGGCCGATTCACCATCTCCAGAGACAATTCCAGGAGCACTCTATATCTGCAAATGAACACCCTGAGAACTGAGGACACGGCTGTCTATTATTGTGCGAGAGATGCGTGGCCTCCAGTGGGAGCCACTTATTGGTACTACTACTACATGGACGTCTGG	262	14	5.34351	IGKV3-15*01	IGKJ5*01	TGTCAGCACTATAATTACTGGCCAGGGATCACCTTC	CQHYNYWPGITF	GAAATAGTGCTGACGCAGTCTCCAGCCACCCTGTCTGTGTCTCCAGGGGAAAGACCCACCCTCTCGTGCAGGGCCAGTCAGAGTCTTAGCAGCAACTTAGCCTGGTACCAGCACAAACCTGGCCAGGCTCCCAGGCTCCTCATCTATGGTGCATCCACCAGGGCCACTGGTATCCCAGCCAGGTTCAGTGGCAGTGGGTCTGGGACAGAGTTCACTCTCACCATCAGCAACGTGCAGTCTGAAGATTTTGCAGTTTATTACTGTCAGCACTATAATTACTGGCCAGGGATCACCTTC	297	9	3.0303	1	1
JCB11	JA0152	CSP	Adult	Naïve	IGHV3-74*01	IGHD6-13*01	IGHJ6*01	IGM	IGM	TGTGCAAGAGAGGTACTGGGCTATAGCAGCAGCTGGCCCTACTACTACGGTATGGACGTCTGG	CAREVLGYSSSWPYYYGMDVW	0	0	GAGGTGCAGCTGGTGGAGTCCGGGGGAGGCTTAGTTCAGCCTGGGGGGTCCCTGAGACTCTCCTGTGCAGCCTCTGGATTCACCTTCAGTAGCTACTGGATGCACTGGGTCCGCCAAGCTCCAGGGAAGGGGCTGGTGTGGGTCTCACGTATTAATAGTGATGGGAGTAGCACAAGCTACGCGGACTCCGTGAAGGGCCGATTCACCATCTCCAGAGACAACGCCAAGAACACGCTGTATCTGCAAATGAACAGTCTGAGAGCCGAGGACACGGCTGTGTATTACTGTGCAAGAGAGGTACTGGGCTATAGCAGCAGCTGGCCCTACTACTACGGTATGGACGTCTGG	348	0	0	IGLV1-47*01	IGLJ2*01	TGTGCAGCATGGGATGACAGCCTGAGTGGTGTGGTATTC	CAAWDDSLSGVVF	CAGTCTGTGCTGACTCAGCCACCCTCAGCGTCTGGGACCCCCGGGCAGAGGGTCACCATCTCTTGTTCTGGAAGCAGCTCCAACATCGGAAGTAATTATGTATACTGGTACCAGCAGCTCCCAGGAACGGCCCCCAAACTCCTCATCTATAGGAATAATCAGCGGCCCTCAGGGGTCCCTGACCGATTCTCTGGCTCCAAGTCTGGCACCTCAGCCTCCCTGGCCATCAGTGGGCTCCGGTCCGAGGATGAGGCTGATTATTAC	264	0	0	1	1
JCB3	JA0301	CSP	Adult	Naïve	IGHV3-53*01	IGHD6-13*01	IGHJ6*01	IGM	IGM	TGTGCGAGAGAGTGGGGACCGGGTATAGCAGCAGCTGGGCACTACTACTACTACTACATGGACGTCTGG	CAREWGPGIAAAGHYYYYYMDVW	0	0	CTACATGAGCTGGGTCCGCCAGGCTCCAGGGAAGGGGCTGGAGTGGGTCTCAGTTATTTATAGCGGTGGTAGCACATACTACGCAGACTCCGTGAAGGGCCGATTCACCATCTCCAGAGACAATTCCAAGAACACGCTGTATCTTCAAATGAACAGCCTGAGAGCTGAGGACACGGCTGTGTATTACTGTGCGAGAGAGTGGGGACCGGGTATAGCAGCAGCTGGGCACTACTACTACTACTACATGGACGTCTGG	256	5	1.95312	IGKV3-11*01	IGKJ5*01	TGTCAGCAGCGTAGCAACTGGCCTCGGACCTTC	CQQRSNWPRTF	GAAATTGTGTTGACACAGTCTCCAGCCACCCTGTCTTTGTCTCCAGGGGAAAGAGCCACCCTCTCCTGCAGGGCCAGTCAGAGTGTTAGCAGCTACTTAGCCTGGTACCAACAGAAACCTGGCCAGGCTCCCAGGCTCCTCATCTATGATGCATCCAACAGGGCCACTGGCATCCCAGCCAGGTTCAGTGGCAGTGGGTCTGGGACAGACTTCACTCTCACCATCAGCAGCCTAGAGCCTGAAGATTTTGCAGTTTATTACTGTCAGCAGCGTAGCAACTGGCCTCGGACCTTC	294	0	0	1	1
JCB4	JA0301	CSP	Adult	Naïve	IGHV1-2*01	IGHD3-3*01	IGHJ3*01	IGD	IGD	TGTGCCAGAGCTGCCTCTTACAATTTTTGGAGTGGTGATTCGGGGGCCTGTGATATTTGG	CARAASYNFWSGDSGACDIW	-1.03	-1.32	CAGGTGCAGTTGGTGCAGTCTGGGGCTGAGGTGAAGAAGCCTGGGGCCTCAGTGAAAGTCTCCTGCAAGGCTTCTGGATACACCTTCACCGCCTCTTATATACATTGGGTGCGACAGGCCCCTGGACAAGGACTTGAGTGGATGGGATGGATCAACCCTAATAGTGGTGGCACAAACTATCCACAGAAATTTCAGGGCTCGGTCACCATGACCAGGGACACTTCCATCAAAACAGCCTACATGGAACTGACCAGACTGAGATCTGACGACACGGCCATGTATTACTGTGCCAGAGCTGCCTCTTACAATTTTTGGAGTGGTGATTCGGGGGCCTGTGATATTTGG	345	25	7.24638	IGLV2-14*01	IGLJ1*01	TGTTCCTCATATACAAAGAGCAGCACTTATGTCTTC	CSSYTKSSTYVF	CCGTGGCTGGGTCTCCTGGACAGGCGATCACCATCTCCTGCACTGGAACCAGGAGTGACATTGGTGGTTATAATTATGTCTCCTGGTACCAACACCAGCCAGGCAAAGCCCCCAAACTCATGATTTATGAAGTCAATAATCGGCCCTCAGGGGTTTCTAATCGCTGCTCTGGCTCCAAGTCTGACAACACGGCCTCCCTGACCATCTCTAGGCTCCGGACTGAGGACGAGGCTGATTATTAC	242	19	7.85124	1	1
JCC10	JA0152	CSP	Adult	Naïve	IGHV4-4*01	IGHD3-9*01	IGHJ3*01	IGM	IGM	TGTGCGAGAGATCAGGGGACAAGTGACTGGTACCTAAGTGATGCTTTTGATATCTGG	CARDQGTSDWYLSDAFDIW	-0.471	-0.823	CCAGGTAAGGGGCTGGAGTGGATTGGGGAAATCTTTCATAGTGGGAACACCAATTACAACCCGTCCCTCAAGAGTCGAGTCACGATGTCAATAGACAAGTCCAAGAAGCGATTCTCCTTGAAGTTGAACTCTGTGACCACCGCGGACACGGCCGTCTATTACTGTGCGAGAGATCAGGGGACAAGTGACTGGTACCTAAGTGATGCTTTTGATATCTGG	219	17	7.76256	IGLV3-19*01	IGLJ1*01	TGTAACTCCCGGGACAGCAGTGGTAACCATCGGGTCTTC	CNSRDSSGNHRVF	TGGTAAAAACCACCGGCCCTCAGGGATCCCAGACCGATTCTCTGGCTCCACCTCAGGAAATACAGCTTCCTTGACCATCACTGGGGCTCAGGCGGAAGATGAGGCTGACTATTAC	115	3	2.6087	0.5	1
JCC10	JA0152	CSP	Adult	Naïve	IGHV4-4*01	IGHD3-9*01	IGHJ3*01	IGM	IGM	TGTGCGAGAGATCAGGGGACAAGTGACTGGTACCTAAGTGATGCTTTTGATATCTGG	CARDQGTSDWYLSDAFDIW	-0.471	-0.823	CCAGGTAAGGGGCTGGAGTGGATTGGGGAAATCTTTCATAGTGGGAACACCAATTACAACCCGTCCCTCAAGAGTCGAGTCACGATGTCAATAGACAAGTCCAAGAAGCGATTCTCCTTGAAGTTGAACTCTGTGACCACCGCGGACACGGCCGTCTATTACTGTGCGAGAGATCAGGGGACAAGTGACTGGTACCTAAGTGATGCTTTTGATATCTGG	219	17	7.76256	IGKV2-30*01	IGKJ2*01	TGCATGCAAGGTACACACTGGCCGGGCACTTTT	CMQGTHWPGTF	CTGAATATCAGCAGGGTGGAGGCTGAGGATGTTGGGGTTTATTTCTGCATGCAAGGTACACACTGGCCGGGCACTTTT	78	2	2.5641	0.5	1
JCC2	JA0152	CSP	Adult	Activated	NA	NA	NA	NA	NA	NA	NA	NA	NA	NA	NA	NA	NA	IGLV7-46*01	IGLJ2*01	TGCTTGCTCTCCTATAGTGGTGCTCGGGTGTTC	CLLSYSGARVF	CAGGCTGTGGTGACTCAGGAGCCCTCACTGACTGTGTCCCCAGGAGGGACAGTCACTCTCACCTGTGGCTCCAGCACTGGAGCTGTCACCAGTGGTCATTATCCCTACTGGTTCCAGCAGAAGCCTGGCCAAGCCCCCAGGACACTGATTTATGATACAAGCAACAAACACTCCTGGACCCCTGCCCGGTTCTCAGGCTCCCTCCTTGGGGGCAAAGCTGCCCTGACCCTTTCGGGTGCGCAGCCTGAGGATGAGGCTGAGTATTAC	267	1	0.374532	0.5	1
JCC2	JA0152	CSP	Adult	Activated	NA	NA	NA	NA	NA	NA	NA	NA	NA	NA	NA	NA	NA	IGKV4-1*01	IGKJ1*01	TGTCTCCAATATTACAGAAGTCCCCGGACGTTC	CLQYYRSPRTF	GCACAAGCCAGGCCAGCCTCCTAAATTGCTCATTTCCTGGGCATCTACCCGGGCATCCGGGGTCCCTGACCGATTCAGTGGCAGCGGGTCTGGGACAGATTTCACTCTCACCATCAGTCGCATGCAGGCTGAAGACGTGGCAGTTTATTTCTGTCTCCAATATTACAGAAGTCCCCGGACGTTC	184	20	10.8696	0.5	1
JCC3	JA0152	CSP	Adult	cMBC	IGHV1-46*01	IGHD4-17*01	IGHJ3*01	IGD	IGD	TGTGCGAGAGACCGTACGGTTGGGACCCCCCATGATGCTTTTGATATCTGG	CARDRTVGTPHDAFDIW	0	0	CAGGTGCAGCTGGTGCAGTCTGGGGCTGAGGTGAAGAAGCCTGGGGCCTCAGTGAAGGTTTCCTGCAAGGCATCTGGATACACCTTCACCAGCTACTATATGCACTGGGTGCGACAGGCCCCTGGACAAGGGCTTGAGTGGATGGGAATAATCAACCCTAGTGGTGGTAGCACAAGCTACGCACAGAAGTTCCAGGGCAGAGTCACCATGACCAGGGACACGTCCACGAGCACAGTCTACATGGAGCTGAGCAGCCTGAGATCTGAGGACACGGCCGTGTATTACTGTGCGAGAGACCGTACGGTTGGGACCCCCCATGATGCTTTTGATATCTGG	336	1	0.297619	IGKV1-5*01	IGKJ1*01	TGCCAACAGTATAATAGTTATTCGTTC	CQQYNSYSF	GACATCCAGATGACCCAGTCTCCTTCCACCCTGTCTGCATCTGTAGGAGACAGAGTCACCATCACTTGCCGGGCCAGTCAGAGTATTAGTAGCTGGTTGGCCTGGTATCAGCAGAAACCAGGGAAAGCCCCTAAGCTCCTGATCTATAAGGCGTCTAGTTTAGAAAGTGGGGTCCCATCAAGGTTCAGCGGCAGTGGATCTGGGACAGAATTCACTCTCACCATCAGCAGCCTGCAGCCTGATGATTTTGCAACTTATTACTGCCAACAGTATAATAGTTATTCGTTC	288	5	1.73611	1	1
JCC6	JA0152	CSP	Adult	Naïve	IGHV3-15*01	IGHD3-9*01	IGHJ4*01	IGD	IGD	TGTACCACAGGTCCCCAGGAGATCACTTACGATATTTTGACTGGTGGGGTCGTTGACTACTGG	CTTGPQEITYDILTGGVVDYW	0	0	GAGGTGCAGCTGGTGGAGTCTGGGGGAGGCTTGGTAAAGCCTGGGGGGTCCCTTAGACTCTCCTGTGCAGCCTCTGGATTCACTTTCAGTAACGCCTGGATGAGCTGGGTCCGCCAGGCTCCAGGGAAGGGGCTGGAGTGGGTTGGCCGTATTAAAAGCAAAACTGATGGTGGGACAACAGACTACGCTGCACCCGTGAAAGGCAGATTCACCATCTCAAGAGATGATTCAAAAAACACGCTGTATCTGCAAATGAACAGCCTGAAAACCGAGGACACAGCCGTGTATTACTGTACCACAGGTCCCCAGGAGATCACTTACGATATTTTGACTGGTGGGGTCGTTGACTACTGG	354	0	0	IGLV7-46*01	IGLJ2*01	TGCTTGCTCTCCTATAGTGGTGCTCGGGTGTTC	CLLSYSGARVF	CAGGCTGTGGTGACTCAGGAGCCCTCACTGACTGTGTCCCCAGGAGGGACAGTCACTCTCACCTGTGGCTCCAGCACTGGAGCTGTCACCAGTGGTCATTATCCCTACTGGTTCCAGCAGAAGCCTGGCCAAGCCCCCAGGACACTGATTTATGATACAAGCAACAAACACTCCTGGACCCCTGCCCGGTTCTCAGGCTCCCTCCTTGGGGGCAAAGCTGCCCTGACCCTTTCGGGTGCGCAGCCTGAGGATGAGGCTGAGTATTAC	267	1	0.374532	1	1
JCC7	JA0152	CSP	Adult	cMBC	NA	NA	NA	NA	NA	NA	NA	NA	NA	NA	NA	NA	NA	IGKV1-39*01	IGKJ5*01	TGTCAACAGAGTTACAGTACCCCGATCACCTTC	CQQSYSTPITF	GTAGGAGACAGAGTCACCATCACTTGCCGGGCAAGTCAGAGTATTAAGAACTATTTAAATTGGTATCAGCAGAAACCAGGGAAAGCCCCTGAGCTCCTGATCTATGCTGCATCCACTTTACAAAGTGGGGTCCCATCAAGGTTCAGTGGCAGTGGATCTGGCACAGATTTCACTCTCACCATCAACAGTCTGCAACCTGAAGATTTTGCAAGTTACTACTGTCAACAGAGTTACAGTACCCCGATCACCTTC	252	11	4.36508	1	1
JCC9	JA0152	CSP	Adult	cMBC	IGHV3-64*01	IGHD5-24*01	IGHJ4*01	IGM	IGM	TGTGCGAGAGATGGGCCCGACGAGAGATGGCTACAAACCTTTGACTACTGG	CARDGPDERWLQTFDYW	-0.361	-1.42	GAGGTGCAGCTGGTGGAGTCTGGGGGAGGCTTGGTCCAGCCTGGGGGGTCCCTGAGACTCTCCTGTGCAGCCTCTGGATTCACCTTCAGTACCTATGGTATGCACTGGGTCCGCCAGGCTCCAGGGAAGGGACTGGAATATGTTTCAGCTATTAGTAGTAATGGGGGTAGTACATATTATGCAAACTCTGTGAGGGGCAGATTCACCATCTCCAGGGACAATTCCAAGAACACGCTGTATCTTCAAATGGGCAGCCTGAGAGTTGAGGACATGGCTGTATATTACTGTGCGAGAGATGGGCCCGACGAGAGATGGCTACAAACCTTTGACTACTGG	336	7	2.08333	IGLV4-69*01	IGLJ2*01	TGTCAGACCTGGGGCACTGGCATTTGGGTGTTC	CQTWGTGIWVF	CAGCTTATGTTGACTCAATCGCCCTCTGCCTCTGCCTCCCTGGGAGCCTCGGTCAAACTCACCTGCACTCTGAGCAGTGGGCACAGCAGCTACGCCATCGCATGGCATCAGCAGCATCCAGAGAAGGGCCCTCGGTACTTGATGAAGCTTAATAGTGATGGCAGTCACAGCAAGGGGGACGGGATCCCTGATCGCTTCTCAGGCTCCAGCTCTGGGGCTGAGCGCTACCTCACCATCTCCAGCCTCCAGTCTGAGGATGAGGCTGACTATTAC	273	6	2.1978	1	1
JCD1	JA0152	CSP	Adult	Naïve	IGHV3-20*01	IGHD2-15*01	IGHJ5*01	IGM	IGM	TGTGCGAGAGATAAGGAGGAATGTAGTGGTGGTACCTGCTACACGCACCGAGGGGGCTGGTTCGACCCCTGG	CARDKEECSGGTCYTHRGGWFDPW	0	1.56	GAGGTGCAGCTGGTGGAGTCTGGGGGAGGTGTGGTACGGCCTGGGGGGTCCCTGAGACTCTCCTGTGCAGCCTCTGGATTCACCTTTGATGATTATGGCATGAGCTGGGTCCGCCAAGCTCCAGGGAAGGGGCTGGAGTGGGTCTCTGGTATTAATTGGAATGGTGGTAGCACAGGTTATGCAGACTCTGTGAAGGGCCGATTCACCATCTCCAGAGACAACGCCAAGAACTCCCTGTATCTGCAAATGAGCAGTCTGAGAGCCGAGGACACGGCCTTGTATTACTGTGCGAGAGATAAGGAGGAATGTAGTGGTGGTACCTGCTACACGCACCGAGGGGGCTGGTTCGACCCCTGG	357	4	1.12045	IGKV4-1*01	IGKJ2*01	TGTCAGCAATATTATAGTACTCCGTACACTTTT	CQQYYSTPYTF	CTGCAAGTCCAGCCAGAGTGTTTTATACAGCTCCAACAATAAGAACTACTTAGCTTGGTACCAGCAGAAACCAGGACAGCCTCCTAAGCTGCTCATTTACTGGGCATCTACCCGGGAATCCGGGGTCCCTGACCGATTCAGTGGCAGCGGGTCTGGGACAGATTTCACTCTCACCATCAGCAGCCTGCAGGCTGAAGATGTGGCAGTTTATTACTGTCAGCAATATTATAGTACTCCGTACACTTTT	247	0	0	1	1
JCD10	JA0152	CSP	Adult	Naïve	NA	NA	NA	NA	NA	NA	NA	NA	NA	NA	NA	NA	NA	IGKV2-30*01	IGKJ2*01	TGCATGCAAGGTACACACTGGCCGGGCACTTTT	CMQGTHWPGTF	GATGTTGTGATGAGTCAGTCTCCACTCTCCCTGCCCGTCACCCTTGGACAGCCGGCCTCCATCTCCTGCAGGTCTAGTCAAAGCCTCGTACACAGTGATGGAGACACCTACTTGAATTGGTTTCAGCAGAGGCCAGGCCAATCTCCAAGGCGCCTAATTTATAAGGTTTCTAACCGGGACTCTGGGGTCCCAGACAGATTCAGCGGCAGTGGGTCAGGCACTGATTTCACACTGAAAATCAGCAGGGTGGAGGCTGAGGATGTTGGGGTTTATTTCTGCATGCAAGGTACACACTGGCCGGGCACTTTT	309	4	1.2945	1	1
JCD12	JA0152	CSP	Adult	Naïve	NA	NA	NA	NA	NA	NA	NA	NA	NA	NA	NA	NA	NA	IGKV2-28*01	IGKJ2*01	TGCATGCAAGCTCTTCAAAGCCCTGTGTACACTTTT	CMQALQSPVYTF	GATATTGTGATGACTCAGTCTCCACTCTCCCTGTCCGTCACCCCTGGAGAGTCGGCCTCCATCTCCTGCAGGTCGAGTCAGAGCCTCCTGCATAGTCTTGGATATAACTATTTGGATTGGTACCTGCAGAAGCCAGGGCAGGCTCCACAGCTCCTGATCTATTTGGGTTCTAATCGGGCCTCCGGGGTCCCTGACAGGTTCAGTGGCAGTGGATCAGGCACAGATTTTACACTGAAAATCAGCAGAGTGGAGGCTGGGGATGTTGGGGTTTATTACTGCATGCAAGCTCTTCAAAGCCCTGTGTACACTTTT	312	11	3.52564	1	1
JCD2	JA0152	CSP	Adult	cMBC	IGHV3-74*01	IGHD3-3*01	IGHJ4*01	IGM	IGM	TGTGCAAGAGCCCAACGTAATTACGATTTTTGGAGTGGTTACCCTGACTACTGG	CARAQRNYDFWSGYPDYW	0	0	GAGGTGCAGCTGGTGGAGTCCGGGGGAGGCTTAGTTCAGCCTGGGGGGTCCCTGAGACTCTCCTGTGCAGCCTCTGGATTCACCTTCAGTAGCTACTGGATGCACTGGGTCCGCCAAGCTCCAGGGAAGGGGCTGGTGTGGGTCTCACGTATTAATAGTGATGGGAGTAGCACAAGCTACGCGGACTCCGTGAAGGGCCGATTCACCATCTCCAGAGACAACGCCAAGAACACGCTGTATCTGCAAATGAACAGTCTGAGAGCCGAGGACACGGCTGTGTATTACTGTGCAAGAGCCCAACGTAATTACGATTTTTGGAGTGGTTACCCTGACTACTGG	339	0	0	IGKV1-5*01	IGKJ1*01	TGCCAACAGTATAATAGTTACCTCTGGACGTTC	CQQYNSYLWTF	GACATCCAGATGACCCAGTCTCCTTCCACCCTGTCTGCATCTGTAGGAGACAGAGTCACCATCACTTGCCGGGCCAGTCAGAGTATTAGTAGCTGGTTGGCCTGGTATCAGCAGAAACCAGGGAAAGCCCCTAAGCTCCTGATCTATAAGGCGTCTAGTTTAGAAAGTGGGGTCCCATCAAGGTTCAGCGGCAGTGGATCTGGGACAGAATTCACTCTCACCATCAGCAGCCTGCAGCCTGATGATTTTGCAACTTATTACTGCCAACAGTATAATAGTTACCTCTGGACGTTC	294	5	1.70068	0.5	1
JCD2	JA0152	CSP	Adult	cMBC	IGHV3-74*01	IGHD3-3*01	IGHJ4*01	IGM	IGM	TGTGCAAGAGCCCAACGTAATTACGATTTTTGGAGTGGTTACCCTGACTACTGG	CARAQRNYDFWSGYPDYW	0	0	GAGGTGCAGCTGGTGGAGTCCGGGGGAGGCTTAGTTCAGCCTGGGGGGTCCCTGAGACTCTCCTGTGCAGCCTCTGGATTCACCTTCAGTAGCTACTGGATGCACTGGGTCCGCCAAGCTCCAGGGAAGGGGCTGGTGTGGGTCTCACGTATTAATAGTGATGGGAGTAGCACAAGCTACGCGGACTCCGTGAAGGGCCGATTCACCATCTCCAGAGACAACGCCAAGAACACGCTGTATCTGCAAATGAACAGTCTGAGAGCCGAGGACACGGCTGTGTATTACTGTGCAAGAGCCCAACGTAATTACGATTTTTGGAGTGGTTACCCTGACTACTGG	339	0	0	IGKV2-30*01	IGKJ3*01	TGCATGCAAGGTACACACCAGGGGGCATTCACTTTC	CMQGTHQGAFTF	GAGGCCAGGCCAATCTCCAAGGCGCCTAATTTATAAGGTTTCTAACCGGGACTCTGGGGTCCCAGACAGATTCAGCGGCAGTGGGTCAGGCACTGATTTCACACTGAAAATCAGCAGGGTGGAGGCTGAGGATGTTGGGGTTTATTACTGCATGCAAGGTACACACCAGGGGGCATTCACTTTC	184	0	0	0.5	1
JCD3	JA0152	CSP	Adult	cMBC	NA	NA	NA	NA	NA	NA	NA	NA	NA	NA	NA	NA	NA	IGLV8-61*01	IGLJ2*01	TGTGTGCTGTTTATGAATAGTGGCGCCCCTTGGGTGTTC	CVLFMNSGAPWVF	GCCCTCACCATCACGGGGGCCCAGGCAGATGATGAATCTGTTTATTAC	48	4	8.33333	1	1
JCD4	JA0152	CSP	Adult	Naïve	IGHV3-30*01	IGHD3-16*01	IGHJ3*01	IGM	IGM	TGTGTGAGGGCAAAACCTTATTATGATAGTCATATTTATTATTCTTTTGATATTTGG	CVRAKPYYDSHIYYSFDIW	-0.747	-0.916	CAGGTGCAACTGGTGGAGTCGGGGGGAGGCGTGGTCCAGCCTGGGAGGTCCCTGAGACTCTCTTGTGCAGCCTCTGGGTTCACCTTCAGGGACCATGCTATACACTGGGTCCGCCAGGCTCCAGGCAAGGGGCTGGAGTGGGTGGCCCTTATATCATATGATGGAGGTAACAAATTTTACATGTCTTCAATGAAGGGCCGACTCACCATCTCCAGAGACAATTCCCTGAACACCGTTTATCTGCAAATGAACAGTCTGAGAACTGAGGACACGGCTGTCTATTACTGTGTGAGGGCAAAACCTTATTATGATAGTCATATTTATTATTCTTTTGATATTTGG	342	36	10.5263	IGKV2-30*01	IGKJ1*01	TGCATGCAAGATTCACACTGGCCTCCGTGGACGTTC	CMQDSHWPPWTF	GAGGTTGTGCTGACTCAGTCTCCACTCTCCCTGCCCGTCAGTCTTGGACAGCCGGCCTCCATCTCCTGCAGGTCTAGTCAAAGCCTCGTACACAGAGATGGAGACACCTACTTGAATTGGTTTCACCACAGGCCAGGCCACTCTCCAAGGCGCCTAATTTATATGGTTTCTAATCGGGACTCTGGGGTCCCAGACAGATTCAGCGGCAGTGGGTCAGGCACTGAATTCACACTGAAAATCAGTAGAGTGGAGGCTGAGGATGTTGGGGTTTATTATTGCATGCAAGATTCACACTGGCCTCCGTGGACGTTC	312	18	5.76923	1	1
JCD5	JA0152	CSP	Adult	aMBC	NA	NA	NA	NA	NA	NA	NA	NA	NA	NA	NA	NA	NA	IGLV2-14*01	IGLJ2*01	TGCTGCTCATATACAAGAAGTAGCACTCTGGTGTTC	CCSYTRSSTLVF	CAGTCTGCCCTGACTCAGCCTGCCTCCGTGTCTGGGTCTCCTGGACAGTCGATCACCATCTCCTGCACTGGAACCAGCAGTGACATTGGTGGTTATAACTTTGTCTCCTGGTACCAAAAACTCCCAGGCAAAGCCCCCAAACTCATAATTTTTGAGGTCAGTTATCGGCCCTCAGGGGTTTCTAATCGCTTCTCTGGCTCCAAGTCTGGCAACACGGCCTCCCTGACCATCTCTGGGCTCCAGGCTGAGGACGAGACCGATTATTAT	267	14	5.24345	1	1
JCE10	NA0064	CSP	Adult	aMBC	NA	NA	NA	NA	NA	NA	NA	NA	NA	NA	NA	NA	NA	IGKV3-15*01	IGKJ2*01	TGTCAAGAGTATAATAACTGGCCTCAATACACTTTT	CQEYNNWPQYTF	GAAATAGTGATGACGCAGTCTCCAGCCACCCTGTCTGTGTCTCCAGGGGAAAGAGCCACCCTCTCCTGCAGGGCCAGTCAGAGTATTGGTAGCAACTTAGCCTGGTTGCAGCAGAAACCTGGCCAGGCTCCCAGGCTCCTCATATCTGATGCATCCACCAGGGCCACTGATGTCCCAGGCAGGTTCAGTGGCAGTGGGTCTGGGACAGAGTTCACTCTCACCATCAGCAGCCTGCAGTCTGAAGATGTTGCAGTTTATTACTGTCAAGAGTATAATAACTGGCCTCAATACACTTTT	297	15	5.05051	1	1
JCE11	NA0064	CSP	Adult	aMBC	NA	NA	NA	NA	NA	NA	NA	NA	NA	NA	NA	NA	NA	IGKV2D-29*01	IGKJ1*01	TGCATGCAAAGTAAACAGCTTTGGACGTTC	CMQSKQLWTF	GATATTGTGATGACCCAGACTCCACTCTCTCTGTCTGTCACCCCTGGACAGTCGGCCTCCATCTCCTGCAAGTCTAGTAAGAGCCTCTGGCATACTGATGGAAAGACCTATTTGTATTGGTACCTGCAGAAGCCAGGCCAGTCTCCACAGCTCCTGATATATGAACTTTCCAACCGGTTCTCTGGAGTGCCAGATAGGTTCAGTGGCAGCGGGTCAGGGACAGATTTCACACTGAGAATCAGCCGGGTGGAGGCTGAGGATGTAGGGGTTTATTACTGCATGCAAAGTAAACAGCTTTGGACGTTC	306	12	3.92157	1	1
JCE12	NA0064	CSP	Adult	aMBC	IGHV1-18*01	IGHD3-3*01	IGHJ6*01	IGG3	IGG	TGTGCGAGAGCCTCCCCACCGTATTACGATTTTTGGAGTGGCCCCGGGGGCTACTACTACTACATGGACGTCTGG	CARASPPYYDFWSGPGGYYYYMDVW	0	0	CTCCAGGGCAGAGTCACCATGACCACAGACACATCCACGAGCACAGCCTACATGGAGCTGAGGAGCCTGAGATCTGACGACACGGCCGTGTATTACTGTGCGAGAGCCTCCCCACCGTATTACGATTTTTGGAGTGGCCCCGGGGGCTACTACTACTACATGGACGTCTGG	171	0	0	IGKV1-8*01	IGKJ1*01	TGTCAACAGTATTATAGTTACCCCCCGTGGACGTTC	CQQYYSYPPWTF	GTCAGGGTATTAGCAGTTATTTAGCCTGGTATCAGCAAAAACCAGGGAAAGCCCCTAAGCTCCTGATCTATGCTGCATCCACTTTGCAAAGTGGGGTCCCATCAAGGTTCAGCGGCAGTGGATCTGGGACAGATTTCACTCTCACCATCAGCTGCCTGCAGTCTGAAGATTTTGCAACTTATTACTGTCAACAGTATTATAGTTACCCCCCGTGGACGTTC	221	1	0.452489	1	1
JCE3	JA0152	CSP	Adult	cMBC	NA	NA	NA	NA	NA	NA	NA	NA	NA	NA	NA	NA	NA	IGKV1-27*01	IGKJ1*01	TGTCAGAAGTATGACAGTGTCCCTCGAACGTTC	CQKYDSVPRTF	GTTCAGTGGGAGTGGGTCTGGGACGGCTTTCACTCTCACCATCAGCAGCCTACAGCCTGAAGATGTTGCAACTTATTATTGTCAGAAGTATGACAGTGTCCCTCGAACGTTC	112	13	11.6071	1	1
JCE5	NA0064	CSP	Adult	cMBC	IGHV3-33*01	IGHD1-1*01	IGHJ4*01	IGM	IGM	TGTGCGAAAGTGGGGACACAACTAGAACTTGACTACTGG	CAKVGTQLELDYW	-0.0792	-0.638	CAGGTGCAGCTGGTGGAGTCGGGGGGAGGCGTGGTCCAGCCTGGGAGGTCCCTGAGACTCTCCTGTGCAGTGTCTGGATTCACCTTCGGTGATTATGGCATGCACTGGGTCCGCCAGGCTCCAGGCAAGGGGCCGGAGTGGGTGGCAGTTATATGGCATGATGGAAGTAATAAATTCTATGCAGAGTCCGTGAAGGGCCGATTCACCGTCTCCAGAGACAATTCCAAGAACACGTTGTATTTGCAAATGGACAGCGTGAGAGCCGAGGACACGGCTGTCTATTATTGTGCGAAAGTGGGGACACAACTAGAACTTGACTACTGG	324	18	5.55556	IGKV3-20*01	IGKJ4*01	TGTCAGCAGTATGGTAGCTCCTTCACTTTC	CQQYGSSFTF	AATTGTGTTGCCGCAGTCTCCAGGCACCCTGTCTTTGTCTCCAGGGGAAAGAGCCACCCTCTCCTGCAGGGCCAGTCAGAGTGTTCCCAGCAGCTACTTAGCCTGGTACCAGCAGAAACCTGGCCAGGCTCCCAGGCTCCTCATCTATGGTGCCTCCAGCAGGGCCTCTGCCATCCCAGACAGGTTCAGGGGCAGTGGGTCTGGGACAGACTTCACTCTCACCATCACCAGACTGGAGCCTGAAGATTTTGCAGTGTATTTCTGTCAGCAGTATGGTAGCTCCTTCACTTTC	292	9	3.08219	1	1
JCE8	NA0064	CSP	Adult	aMBC	IGHV4-34*01	IGHD3-10*01	IGHJ1*01	IGG1	IGG	TGCGCGAGGCAGCGTTATTATACGTCGGGGAGTTTTTATGGATTCTGG	CARQRYYTSGSFYGFW	0.176	-0.821	CAGGTGCACCTACAGCAGTGGGGCGCAGGACTGTTGAAGCCCTCGGAGACCCTGTCCCTCAATTGCGCTGTCTTCAATGAAACTTTCAGTGGATACTACTGGACCTGGATCCGCCAGCCCCCAGGGAAGGGACTGGAGTGGATTGGGGAAATCAATGAGTTTGGAAACACCAACTACAACCCGACCCTGAAGAGTCGAGTCACCATATCGGCGGACGCGCCCAAGAAGCAGTTCTCCCTGAATCTGAGGTCTGTGACCGCCGCGGACACGGCTGTTTATTACTGCGCGAGGCAGCGTTATTATACGTCGGGGAGTTTTTATGGATTCTGG	330	32	9.69697	IGKV4-1*01	IGKJ2*01	TGTCAGCACTATTATACTACCCCCCTGTTT	CQHYYTTPLF	GACATCGTGCTGACCCAGTCTCCAGACTCCCTGGCTGTGTCTCTGGGCGAGAGGGCCACCATCAACTGCAAGTCCAGCCAGGCCATTTTAAACAGTTATGAGAATAAGAACTCCTTAGCGTGGTATCAGCAGAAACCAGGACAGCCTCCTAAACTCCTCATTTATTGGGCGTCTACCCGGGAGTCCGGGGTCCCAGACCGATTCCGTGGCCGCGGGTCTGGGACGGATTTCACTCTCACCATCAGCAACCTTCAGGCTGAAGATGTGGCAACTTATTATTGTCAGCACTATTATACTACCCCCCTGTTT	309	31	10.0324	1	1
JCE9	NA0064	CSP	Adult	cMBC	IGHV3-30*01	IGHD3-10*01	IGHJ4*01	IGM	IGM	TGTTCGAAAGTAGGTGGTTCGGGGAGTGGTTATGACTACTGG	CSKVGGSGSGYDYW	3.17	1.53	GTAATAAATACTATGCAGACTCCGTGAAGGGCCGATTCACCATCTCCAGAGACAATTCCAAGAACACGCTGTATCTGCAAATGAACAGCCTGAGAACTGAGGACACGGCTATGTATTACTGTTCGAAAGTAGGTGGTTCGGGGAGTGGTTATGACTACTGG	161	5	3.10559	IGKV2D-29*01	IGKJ1*01	TGCATGCAAAGTATACAGCTCTGGACGTTC	CMQSIQLWTF	TATTGTGATGACCCAGACTCCACTCTCTCTGTCCGTCACCCCTGGACAGCCGGCCTCCATCTCCTGCAAGTCTAGTCAGAGCCTCCTGCATAGTGATGGAAAGACCTATTTGTATTGGTACGTGCAGAAGCCAGGCCAGCCTCCACAGCTCCTGATCTATGAAGTTTCCAACCGGTTCTCTGGAGTGCCAGATAGGTTCAGTGGCAGCGGGTCAGGGACAGATTTCACACTGAAAATCAGCCGGGTGGAGGCTGAGGATGTTGGGGTTTATTTCTGCATGCAAAGTATACAGCTCTGGACGTTC	304	2	0.657895	1	1
JCF1	NA0064	CSP	Adult	cMBC	NA	NA	NA	NA	NA	NA	NA	NA	NA	NA	NA	NA	NA	IGKV2D-29*01	IGKJ1*01	TGCATGCAAGGTATACACTTTTGGACGTTC	CMQGIHFWTF	TTGTGATGACCCAGACTCCACTCTCTCTGTCCGTCACCCCTGGACAGCCGGCCTCCATCTCCTGCAAGTCTAGTCAGAGCCTCCTGCATAGTGATGGAAAGACCTATTTGTATTGGTACCTGCAGAAGCCAGGCCAGTCTCCACAGCTCCTGATCTATGAAGTTTCCAGCCGGTTCTCTGGAGTGTCAGATAGGTTCAGTGGCAGCGGGTCAGGGACAGATTTCACACTGAAAATCAGCCGGGTGGAGGCTGAGGATGTTGGGGTTTATTACTGCATGCAAGGTATACACTTTTGGACGTTC	302	4	1.3245	1	1
JCF10	NA0064	CSP	Adult	aMBC	IGHV3-7*01	IGHD6-13*01	IGHJ5*01	IGG1	IGG	TGTGCGGGCCATACCAGCAGCTGGTTTGGGTGGTTCGACCCCTGG	CAGHTSSWFGWFDPW	0.196	-0.816	GAGGTGCAGCTGGTGGAGTCTGGGGGAGGCTTGGTCCAGCCTGGGGGGTCCCTGAGACTCTCCTGTGCAGCCTCTGGATTCACCTTTAGTAGCTATTGGATGAGCTGGGTCCGCCAGGCTCCAGGGAAGGGGCTGGAGTGGGTGGCCAACATAAAGCAAGATGGAAGTGAGAAATACTATGTGGATTCTGTGAAGGGCCGATTCACCATCTCCAGAGACAACGCCAAGAACTCAATGTATCTGCAAATGAACAGCCTGAGAGCCGACGACACGGCTGTTTATTACTGTGCGGGCCATACCAGCAGCTGGTTTGGGTGGTTCGACCCCTGG	330	5	1.51515	IGLV1-44*01	IGLJ2*01	TGTGCAGCATGGGATGACGGCCTGAATGGTCAGGTGTTC	CAAWDDGLNGQVF	CAGTCTGTACTGACTCAGCCACCCTCAACGTCTGGGACCCCCGGGCAGAGGGTCACCATCTCTTGTTCTGGAAGCAGCTCCAACATCGGAACTAATACTGTTAACTGGTACCAGCACCTCCCAGGAACGGCCCCCAAACTCCTCATCTATAGGAATAATCAGCGGCCCTCAGGGGTCCCTGACCGATTTTCTGGGTCCAAGTCTGGCACCTCAGCCTCCCTGGCCATCAGTGGGCTCCAGTCCGAGGATGAGGCTGATTATTAC	264	10	3.78788	0.5	2
JCF10	NA0064	CSP	Adult	aMBC	IGHV3-7*01	IGHD6-13*01	IGHJ5*01	IGG1	IGG	TGTGCGGGCCATACCAGCAGCTGGTTTGGGTGGTTCGACCCCTGG	CAGHTSSWFGWFDPW	0.196	-0.816	GAGGTGCAGCTGGTGGAGTCTGGGGGAGGCTTGGTCCAGCCTGGGGGGTCCCTGAGACTCTCCTGTGCAGCCTCTGGATTCACCTTTAGTAGCTATTGGATGAGCTGGGTCCGCCAGGCTCCAGGGAAGGGGCTGGAGTGGGTGGCCAACATAAAGCAAGATGGAAGTGAGAAATACTATGTGGATTCTGTGAAGGGCCGATTCACCATCTCCAGAGACAACGCCAAGAACTCAATGTATCTGCAAATGAACAGCCTGAGAGCCGACGACACGGCTGTTTATTACTGTGCGGGCCATACCAGCAGCTGGTTTGGGTGGTTCGACCCCTGG	330	5	1.51515	IGKV1-39*01	IGKJ2*01	TGTGAACAGAGTTGCTGTAGGCAGGCTGCTATGGAACCTTTT	CEQSCCRQAAMEPF	CTCGTGTGAACAGAGTTGCTGTAGGCAGGCTGCTATGGAACCTTTT	46	5	10.8696	0.5	1
JCF2	NA0064	CSP	Adult	cMBC	IGHV3-33*01	IGHD3-16*01	IGHJ4*01	IGM	IGM	TGTGCGAAACTTATGAATGCGTTTGGGGGAGCTGTCGTCCTTATTGACTACTGG	CAKLMNAFGGAVVLIDYW	-0.0747	-0.482	GGATTCATCTTCAGTAGTTATGGCATGCACTGGGTCCGCCAGGCTCCAGGCAAGGGGCTGGAGTGGGTGGGATTTATATGTTTTGTTGTAAGTAATACAAATTATGCAGACTCCGTGGAGTGCCGACTCACCATCTCCAGAGACAATTCCAGGAACACGCTGTATCTACACATGAACAGCCTCAGACCTGAGGACACGGCTGTTTATTACTGTGCGAAACTTATGAATGCGTTTGGGGGAGCTGTCGTCCTTATTGACTACTGG	264	21	7.95455	IGKV3-15*01	IGKJ4*01	TGTCTGCAGTATTATGACTGGCCTCTCACTTTC	CLQYYDWPLTF	GAAGTAGTGATGACGCAGTCTCCAGCCACCCTGTCTGTGTCAGCAGGGGAAAGAGCCACCCTCTCCTGCAGGACCAGTAAGAGTATTACCACCAACTTAGCCTGGTACCAGCAGAAACCTGGCCAGGCTCCCAGGCTCCTCATCTATGATGCATCCACCAGGGCCTCTGATATCCCAGCCACGTTCAGTGGCAGTGGGTCTGGGACAGAGTTCACTCTCACCATCAGCAGCCTGCAGTCTGAAGATTTTGCAGTTTATTACTGTCTGCAGTATTATGACTGGCCTCTCACTTTC	294	17	5.78231	1	1
JCF4	NA0064	CSP	Adult	cMBC	IGHV3-33*01	IGHD1-26*01	IGHJ4*01	Unknown	Unknown	TGTGCGAAAGATTATCGCGATGTGGGAGCTTCAGGGGGGGGGGGCTTTGACTACTGG	CAKDYRDVGASGGGGFDYW	-0.404	-0.128	GGCAAGGGGCTGGAGTGGGTGGCAATCATATGGTATGATGGAAGTAATAAATACTATGCAGACTCCGTGAAGGGCCGATTCACCGTCTCCAGAGACAATTCCGAGAACACGCTGTATCTGCAAATGAGTAGCCTGAGAGCCGAGGACACGGCTGTGTATTACTGTGCGAAAGATTATCGCGATGTGGGAGCTTCAGGGGGGGGGGGCTTTGACTACTGG	219	7	3.19635	IGKV2D-29*01	IGKJ1*01	TGCATGCAAGGTATACGCTATTGGACGTTC	CMQGIRYWTF	TATTGTGATGACCCAGACTCCACTCTCTCTGTCCGTCACCCCTGGACAGCCGGCCTCCATCTCCTGCAAGTCTAGTCAGAGCCTCCTGCATAGTGATGGAAAGACCTATTTGTATTGGTACCTGCAGAAGCCGGGCCAGTCTCCACAGCTCCTGATCTATGAGGTTTCCAGCCGGTTCTCTGGAGTGCCAGATAGGTTCAGTGGCAGCGGATCAGGGACAGATTTCACACTGAAAATCAGCCGGGTGGAGGCTGAGGATGTTGGCATTTATTACTGCATGCAAGGTATACGCTATTGGACGTTC	304	8	8.47371	1	1
JCF8	NA0064	CSP	Adult	Activated	NA	NA	NA	NA	NA	NA	NA	NA	NA	NA	NA	NA	NA	IGKV4-1*01	IGKJ4*01	TGTCAGCAGTATTATAGGACTCCCCTCACTTTC	CQQYYRTPLTF	CACGATCAGCAGCCTGCAGGCTGAAGATGTGGCGGTTTATTACTGTCAGCAGTATTATAGGACTCCCCTCACTTTC	76	4	5.26316	1	1
JCF9	NA0064	CSP	Adult	cMBC	IGHV3-73*01	IGHD3-22*01	IGHJ5*01	IGG3	IGG	TGTACTGGACTGGACTATGACAGTTTACCACCCGTCACCTGG	CTGLDYDSLPPVTW	0.417	-0.0596	CTATACACTGGGTCCGCCAGGCTTCCGGGAAAGGGCTGGAGTGGGTTGGCCGAATTAGAACCAAAGCTGGCAGTTACGCGACAGAATATCCTGCGTCGGTGGAAGGCAGGTTCACCATGTCCAGAGATGATTCAAAGGACACGGCGCATCTGCAAATGCATAGCCTGAAAACCGAGGACACGGCCGTCTATTACTGTACTGGACTGGACTATGACAGTTTACCACCCGTCACCTGG	236	15	6.35593	IGLV1-44*01	IGLJ2*01	TGTGCAGCATGGGATGACGGCCTGAATGGTCAGGTGTTC	CAAWDDGLNGQVF	GTCCCTGACCGATTTTCTGGGTCCAAGTCTGGCACCTCAGCCTCCCTGGCCATCAGTGGGCTCCAGTCCGAGGATGAGGCTGATTATTAC	90	4	4.44444	0.5	1
JCF9	NA0064	CSP	Adult	cMBC	IGHV3-73*01	IGHD3-22*01	IGHJ5*01	IGG3	IGG	TGTACTGGACTGGACTATGACAGTTTACCACCCGTCACCTGG	CTGLDYDSLPPVTW	0.417	-0.0596	CTATACACTGGGTCCGCCAGGCTTCCGGGAAAGGGCTGGAGTGGGTTGGCCGAATTAGAACCAAAGCTGGCAGTTACGCGACAGAATATCCTGCGTCGGTGGAAGGCAGGTTCACCATGTCCAGAGATGATTCAAAGGACACGGCGCATCTGCAAATGCATAGCCTGAAAACCGAGGACACGGCCGTCTATTACTGTACTGGACTGGACTATGACAGTTTACCACCCGTCACCTGG	236	15	6.35593	IGKV4-1*01	IGKJ3*01	TGTCAGCAATATTATAGTGTTCCTCTCACTTTC	CQQYYSVPLTF	GACTTCGTGATGACCCAGTCTCCAGATTCCCTGGCTGTGTCTCTGGGCGAGAGGGCCGCCATCAACTGCAAGTCCAGCCAGAGTGTTTTATACAACTCCAACAATAAGAACTACTTAGCTTGGTACCAGCAGAGACCAGGACAGCCTCCTAAGTTGCTCATTTACTGGGCTTCTACCCGGGAATCCGGGGTCCCTGACCGATTCAGTGGCAGCGGGTCTGGGACAGATTTCACTCTCACCATCAACAGTGTGCAGGCTGAAGATGTGGCAATTTATTACTGTCAGCAATATTATAGTGTTCCTCTCACTTTC	312	13	4.16667	0.5	1
JCG1	NA0064	CSP	Adult	cMBC	IGHV3-49*01	IGHD6-13*01	IGHJ4*01	IGM	IGM	TGTAGCAGAGTGGACCCCATTAGCAGCAGGACCACCCCCGACTACTGG	CSRVDPISSRTTPDYW	1.51	-3.52	CAGAATACGCCGCGTCTGTGAAAGGCAGATTCACCATCTCAAGAGATGATTCCAAAAGCATCGCCTATCTGCAAATGAACAGCCTGAAAACCGAGGACACAGCCGTGTATTACTGTAGCAGAGTGGACCCCATTAGCAGCAGGACCACCCCCGACTACTGG	161	4	2.48447	IGKV2D-29*01	IGKJ4*01	TGCATGCAAAGTATACAGCTTCCCCTGCGATTC	CMQSIQLPLRF	GATATTGTGATGACCCAGACTCCACTCTCTCTGTCCGTCACCCCTGGACAGCCGGCCTCCATCTCCTGCAAGTCTAGTCAGAGCCTCCTGCACAGTGATGGAAAGACCTATTTGTATTGGTACGTGCAGAAGCCAGGCCAGCCTCCACAGCTCCTGATCTATGAAGTCTCCAACCGGTTCTCTGGAGTGCCAGATAGGTTCGGTGGCAGCGGGTCAGGCACAGATTTCACATTGAAAATCAACCGGGTGGAGGCTGAGGATGTTGGGGTTTATTACTGCATGCAAAGTATACAGCTTCCCCTGCGATTC	309	7	2.26537	1	1
JCG10	JA0356	MSP1	Adult	cMBC	NA	NA	NA	NA	NA	NA	NA	NA	NA	NA	NA	NA	NA	IGLV2-11*01	IGLJ2*01	TGCTGCTCATATGCCGGCAAGTACACTGTGATTTTC	CCSYAGKYTVIF	CAGTCTACCCTGACTCAGCCTCGCTCAATGTCCGGGTCTCCTGGACAGTCAGTCACCATCTCCTGCACTGGATCCAGCAGTGATGTTGGTGGTTATAACTATGTCTCCTGGTATCAACAATACCCAGGCAAAGCCCCCAGAATGATGATTTATAATGTCGATCGGAGGCCCTCAGGGGTCCCTAATCGCTTCTCTGGCTCCAAGTCTGGCAATACGGCCTCCCTGACCATCTCTGGACTCCGTACTGAGGATGAGGCTGCCTATTAC	267	26	9.73783	1	1
JCG12	JA0356	MSP1	Adult	cMBC	IGHV4-38-2*01	IGHD4-11*01	IGHJ4*01	IGG1	IGG	TGCGCGACGTCACCGGTAACTACGAGGGGCAACTACTTTGACCACTGG	CATSPVTTRGNYFDHW	-1.41	-1.26	CCGCCGGGAAGCGACCTGAATGGATGGGGCGAATCTTCAGAAGTGGGAGTACTCAATATAGTCCTCCCTTTAAGAGTCGAGCCACCATTTCTTTAGATATGTCCAAAAACCAATTCTCCCTGAGGTTGACTTCTGTGACTGCCGCAGACACGGCCGTCTACTTTTGCGCGACGTCACCGGTAACTACGAGGGGCAACTACTTTGACCACTGG	212	45	21.2264	IGKV1-5*01	IGKJ1*01	TGTCAACAATATTATACTTATCCGTGGACGTTC	CQQYYTYPWTF	GACGTCCAGATGATCCAATCTCCTTCCACCCTGGCTGCCTCTGTGAGCGACAGAGTCATCATTAGTTGTCGGGCCAGTGAGAGTATTGGCAATTTATTGGCCTGGTATCAGCAGAAACCAGGGAAAGCCCCTAAACTCTTGATCTATGACGCGTCTGAATTACAAGGTGGGGTCCCATCAAGATTCAGTGGCCGTGAATCTGGGACAACATTCACTCTCACCATCAGCGGGCTGCAGCCTGATGATTTTGCAACTTATTACTGTCAACAATATTATACTTATCCGTGGACGTTC	294	44	14.966	1	1
JCG2	NA0064	CSP	Adult	Activated	IGHV6-1*01	IGHD1-26*01	IGHJ4*01	IGM	IGM	TGTGCAAGACAAAGGGACAGTGGGAGCTACTACGACTACTGG	CARQRDSGSYYDYW	-2.28	-0.155	GGTGAAGCCCTCGCAGACCCTCTCCCTCACCTGTGCCATCTCCGGGGACAGTGTCTCTAGCAACAGTGCTGCTTGGAACTGGATCAGGCAGTCCCCATCGAGAGGCCTTGAGTGGCTGGGAAGGACATACTACAGGTCCAAGTGGTATAATGATTATGCAGTATCTGTGAAAAGTCGAATAACCATCAACCCAGACACATCCAAGAACCAGTTGACCCTGCAGCTGAACTCTGTGACTCCCGAGGACACGGCTGTGTATTACTGTGCAAGACAAAGGGACAGTGGGAGCTACTACGACTACTGG	304	3	0.986842	IGKV4-1*01	IGKJ4*01	TGTCAGCAATATCATACTCTTCCGCTCACTTTC	CQQYHTLPLTF	CTCCCTGGCTGTGTCTCTGGGCGAGAGGGCCACCATGAACTGCAAGTCCAGACAGAGTGTTTTATACAGCTCCAACAATAAGAACTACTTAGCTTGGTACCAGCAGAAACCAGGACAGCCTCCTAAGCTGCTCATTTACTGGGCTTCTACCCGGGAATCCGGGGTCCCTGACCGATTCAGTGGCAGCGGGTCTGCGACAGATTTCTCTCTCACCATCAGCAGCCTGCAGGCTGAAGATGTGGCAGTTTATTACTGTCAGCAATATCATACTCTTCCGCTCACTTTC	286	9	3.14685	1	1
JCG3	NA0064	CSP	Adult	aMBC	IGHV1-2*01	IGHD2-2*01	IGHJ4*01	IGG1	IGG	TGTGCGAGAATGCCCCCTTTTGTTGGCCCCGGCTACTTTGACTACTGG	CARMPPFVGPGYFDYW	0.268	-0.724	CAGGTGCAGCTGGTGCAGTCTGGGGCTGAGGTGAGGAAGCCTGGGGCCTCAGTGAAGGTCTCCTGCAAGGCTTCTGGATACACCTTCACCGGCTACTATATGCACTGGGTGCGGCAGGCCCCTGGGCAAGGGCTTGAGTGGATGGGATGGATGAACCCTCACAGTGGTGACACAAAGTATGCAGAGAAGTTTCAGGGCAGGGTCACCATGACCAGGGACACGTCCATCAGCACAGACTACATGGAACTGAGTTGGCTGAGATCTGACGACACGGCCGTGTATTACTGTGCGAGAATGCCCCCTTTTGTTGGCCCCGGCTACTTTGACTACTGG	333	16	4.8048	IGKV3-15*01	IGKJ2*01	TGTCAGCAGTATAATAACTGGCCTCTAACTTTT	CQQYNNWPLTF	GAAATAGTGATGACGCAGTCTCCAGCCACCCTGTCTGTGTCTCCAGGGGAAAGAGCCACCCTCTCCTGCAGGGCCAGTCAGAGTGTTAGCAGCAACTTAGCCTGGTACCAGCAGAAACCTGGCCAGGCTCCCAGGCTCCTCATCTCTGATGCATCCACCAGGGCCACTGGTATTCCAGCCAGGTTCAGTGGCAGTGGGTCTGGGACAGAGTTCACTCTCAGCATCAGCAGCCTGCAGTCTGAAGATTTTGCTTTTTATTACTGTCAGCAGTATAATAACTGGCCTCTAACTTTT	294	6	2.04082	1	1
JCG4	NA0064	CSP	Adult	Activated	NA	NA	NA	NA	NA	NA	NA	NA	NA	NA	NA	NA	NA	IGKV4-1*01	IGKJ2*01	TGTCAGCAATATTACAGGACTCCTCAAGCTTTT	CQQYYRTPQAF	GTTCTAACAATAAGAACTACTTAGCCTGGTACCAGCAAAAAGTAGGACAGCCTCCTAAGTTGCTCATTTCTTGGGCATCAACCCGGGAATCCGGGGTCCCTGACCGATTCACTGGCAGCGGGTCTGCGACAGATTTCACTCTCACCATCAGCAACGTGCAGGCTGAAGATGTGGCAGTTTATTACTGTCAGCAATATTACAGGACTCCTCAAGCTTTT	218	17	7.79817	1	1
JCG5	NA0064	CSP	Adult	cMBC	IGHV3-9*01	IGHD3-3*01	IGHJ2*01	IGA1	IGA	TGTGTAAAAGATGAAGAGGCAGTTTTACGATTTTTGGAGGGGGTGGGGTACTTCGATTTCTGG	CVKDEEAVLRFLEGVGYFDFW	0.726	-0.754	GAAGTGCAGCTGGTGGAGTCTGGGGGAGGCTTGGTACAGCCTGGCAGGTCCCTGAGACTCTCCTGTGCAGCCTCTGGATTCACCTTTGATGATTATGCCATGCACTGGGTCCGGCAAAGTCCAGAGAAGGGCCTGGAGTGGGTCTCAGGCATTACATACAGTAGTGCTTTCACAGGCTATGCGGACTCTGTGAAGGGCCGATTCACCATCTCCAGAGACAATGCCAGGAACTCCCTGTATCTACAGATGAACAGTCTGAGACCTGAGGACACGGCCTTGTATTACTGTGTAAAAGATGAAGAGGCAGTTTTACGATTTTTGGAGGGGGTGGGGTACTTCGATTTCTGG	348	20	5.74713	IGLV3-9*01	IGLJ2*01	TGTCAGGTGTGGGACACCAGCGGTGACGTGATATTC	CQVWDTSGDVIF	TCCTATGAACTGACTCAGCCACTCTCAGTGTCAGTGGCCCTGGGACAGACGGCCAGGATCACCTGTGGGGGGAATAACATTGGAAGTAAAAATGTACACTGGTATCAGCAGAAGCCAGGCCAGGCCCCTGTACTAGTCATCTATAGGGATATCAACCGGCCCTCTGGGATCCCTGAGCGACTCTCTGGCTCCAACTCGGGGAACACGGCCACCCTGACCATCATCAACGCCCAAGTCGGCGATGAGGCTGACTATTAC	258	16	6.20155	1	1
JCG8	NA0064	CSP	Adult	Activated	IGHV3-23*01	IGHD3-10*01	IGHJ4*01	IGM	IGM	TGTGCGAAAGTTTCGGGGTATACCAGTATGTCCGGGGGTGGCTACTGG	CAKVSGYTSMSGGGYW	-0.373	-1.5	TTCCAAGAACACAGTGTATCTGCAAATGAACAGCCTGAGAGCCGAGGACACGGCCGTATACTACTGTGCGAAAGTTTCGGGGTATACCAGTATGTCCGGGGGTGGCTACTGG	112	3	2.67857	IGKV1-16*01	IGKJ5*01	TGCCAACAGTATAATAGTTACCCTTTCACCTTC	CQQYNSYPFTF	GATATCCAGATGACCCAGTCTCCATCCTCACTGTCTGCATCTGTAGGAGACAGAGTCACTATCACTTGTCGGGCGAGTCAGGACATTAGCAATTATTTAGCCTGGTTTCAGCAGAAACCAGGGAAAGCCCCTAAGTCCCTGATCTATGCTGCATCCAGTTTGCAAAGTGGGGTCCCATCAAAGTTCAGCGGCAGTGGATCTGGGACAGATTTCACTCTCACCATCAGCAGCCTGCAGCCTGAAGATTTTGCAACTTATTACTGCCAACAGTATAATAGTTACCCTTTCACCTTC	294	4	1.36054	1	1
JCH4	JA0356	MSP1	Adult	cMBC	IGHV4-30-4*01	IGHD4-17*01	IGHJ5*01	IGG3	IGG	TGTGTGACGTCTCCGGTGACTATGAAAGGCAACTACTTCGACTCTTGG	CVTSPVTMKGNYFDSW	-0.578	-0.945	CAGGTGGAACTGCAAGAGTCGGGCCCAGGACTGGTGAAGCCCTCAGAGACCCTATCCCTCACCTGCAGCGTCTCTGGTGACTCCATCAGTCGTGGTTATCACTTCTGGAGTTGGATTCGCCAGTCCGCCGGGAGGGGACTGGAGTGGATTGGTCGCTTTTATAGGAGTGGGAGCACCTACTACACACCCTCCCTCAGGAGTCGCGTCACTATATCAGCGGACACGTCCAAGAATCGTTTTTCCTTGCGTCTGACGTCTGTGACCGCCGCAGACACGGCCGTCTATTATTGTGTGACGTCTCCGGTGACTATGAAAGGCAACTACTTCGACTCTTGG	336	51	15.1786	IGKV1-5*01	IGKJ1*01	TGCCAACAATATAACACTTTTCCGTGGACGTTC	CQQYNTFPWTF	GACATCCAGATGACCCAGTCTCCTTCCACCCTGTCTGCTTCTGTTGGAGACAGACTCACCGTCTCTTGCCGGGCCAGTCAGAGTATTGACAGTGAATTGGCCTGGTATCAGCAGAAGCCTGGAAAAGCCCCTAATCTCCTAATCTATCAGTCGTCTACTTTACAAACTGGGGTCCCTTCAAGGTTCAGCGGCAGTGGGTCTGGGACACAATTCACTCTCACCATTAGCAGCCTGCAGCCTGATGACTTTGCAACTTATTACTGCCAACAATATAACACTTTTCCGTGGACGTTC	294	36	12.2449	1	1
JCH5	JA0356	MSP1	Adult	cMBC	IGHV3-21*01	IGHD3-16*01	IGHJ3*01	IGA1	IGA	TGTGCGAGAAAAGACGAAAAGTATGATTACGTTTGGGGGAGTTATCTGGCCGCTTTTGATATTTGG	CARKDEKYDYVWGSYLAAFDIW	0.441	-0.257	GAGGTGCAGTTGGTGGAGTCTGGGGGAGGCCTGGTCAAGCCTGGGGGGTCCCTGAGACTCTCCTGCGCAGCCTCTGGATTCACCTTCAGTAGTTATACTATGAACTTGGTCCGCCAGACTCCAGGGAAGGGGCTGGAGTGGGTCTCAACCATTAGTAAAGATGCTAATTACAAATACTACGCAGACTCACTGCAGGGCCGATTCACCATCTCCAGAGACAACGCCAGGAACTCACTGTATCTGTACATGGACAGCCTGAGAGCCGAGGACACGGCTGTATATTACTGTGCGAGAAAAGACGAAAAGTATGATTACGTTTGGGGGAGTTATCTGGCCGCTTTTGATATTTGG	351	25	7.12251	IGKV3-11*01	IGKJ2*01	TGTCAGCAGCGTAGCGACTGGCCTCTCACTTTT	CQQRSDWPLTF	GAAATTGTGTTGACACAGTCTCCAGTCACCCTGTCTTTGTCTCCAGGGGAAAGAGCCACCCTCTCCTGCAGGGCCAGTCAGAATATTTACAATAACTTAGTTTGGTACCAACAGAGACCTGGCCAGGCTCCCAGGCTCGTCATCTCTGATGCATCCAACAGGGCCACTGACATCCCAGCCAGGTTCAGTGGCAGTGGGTCTGGGACAGAGTTCACTCTCACCATAAGCAGCCTAGAGCCTGAAGATTTTGCAGTTTATTACTGTCAGCAGCGTAGCGACTGGCCTCTCACTTTT	294	17	5.78231	1	1
JCH7	JA0356	MSP1	Adult	Activated	IGHV4-30-4*01	IGHD4-11*01	IGHJ4*01	IGG3	IGG	TGTGCGACGTCTCCGGTAACTACGCAGGGCAATTACTTTGACCAATGG	CATSPVTTQGNYFDQW	-1.49	-1.54	GACTTGGATTCGCCAGCCCGCCGGGAAGAGACCTGAATGGATTGGACGAATCTTCAGAAGCGGGAGTACTCAATACAGTCCTCCCCTTAAGAGTCGAGCCATTATGTCTTTAGATATGTCCAAAAACCAATTCTCCCTGAAATTGACCTCTGTGACTGCCGCAGACTCGGCCGTCTATTATTGTGCGACGTCTCCGGTAACTACGCAGGGCAATTACTTTGACCAATGG	229	47	20.524	IGKV1-5*01	IGKJ1*01	TGCCAACAATATTACTTTTATCCGTGGACGTTT	CQQYYFYPWTF	GACATCCAGATGATCCAGTCTCCTTCCACCCTGGCCGCCTCTATGAGAGACAGAGCCGTCATTACTTGTCGGGCCAGTGAGAGTGCTGGTAATTTGGTGGCCTGGTATCAGCAAAAACCAGGCAAAGCCCCTAAACTCTTGATCTATGACGCGTCTAAATTGCAAAGTGGGGTCCCATCGAGATTCAGTGGCAGTGGATCTGGGACAACATTCACTCTCACCATCAGCGGCCTGCAGCCTGATGATTTCGCAACTTATTATTGCCAACAATATTACTTTTATCCGTGGACGTTT	294	45	15.3061	0.5	1
JCH7	JA0356	MSP1	Adult	Activated	IGHV4-30-4*01	IGHD4-11*01	IGHJ4*01	IGG3	IGG	TGTGCGACGTCTCCGGTAACTACGCAGGGCAATTACTTTGACCAATGG	CATSPVTTQGNYFDQW	-1.49	-1.54	GACTTGGATTCGCCAGCCCGCCGGGAAGAGACCTGAATGGATTGGACGAATCTTCAGAAGCGGGAGTACTCAATACAGTCCTCCCCTTAAGAGTCGAGCCATTATGTCTTTAGATATGTCCAAAAACCAATTCTCCCTGAAATTGACCTCTGTGACTGCCGCAGACTCGGCCGTCTATTATTGTGCGACGTCTCCGGTAACTACGCAGGGCAATTACTTTGACCAATGG	229	47	20.524	IGKV2D-29*01	IGKJ4*01	TGCATGCAAGGTATACACCTTCCGGTCACTTTC	CMQGIHLPVTF	TTGTGATGACCCAGACTCCACTCTCTCTGTCCGTCACCCCTGGACAGCCGGCCTCCATCTCCTGCAAGTCTAGTCAGAGCCTCTTGCATAGTGATGGAAAGACCTATTTGTATTGGTACCTGCAGAAGCCAGGCCAGTCTCCACAGCTCCTGATCTATGAAGTTTCCAGTCGCTTCTCTGGAGTGCCAGATAGGTTCAGTGGCAGCGGGTCAGGGACAGATTTCACACTGAAAATCAGCCGCGTGGAGGCTGAGGATGTTGGGGTTTATTACTGCATGCAAGGTATACACCTTCCGGTCACTTTC	305	8	2.62295	0.5	1
JCH8	JA0356	MSP1	Adult	cMBC	IGHV4-38-2*01	IGHD4-17*01	IGHJ4*01	IGG3	IGG	TGTGCGACGTCTCCGGTGACTACGCAGGGCAATTACTTTGACCAATGG	CATSPVTTQGNYFDQW	-1.5	-1.45	GGCCTGAATGGATTGGACGAATCTTCAGAAGCGGGAGTACTCAATACAGTCCTCCCCTTAAGAGTCGAGCCATTATGTCTTTAGATATGTCCAAAAACCAATTCTCCCTGAAATTGACCTCTGTGACTGCCGCAGACTCGGCCGTCTATTATTGTGCGACGTCTCCGGTGACTACGCAGGGCAATTACTTTGACCAATGG	200	40	20	IGKV1-5*01	IGKJ1*01	TGCCAACAATATTACTTTTATCCGTGGACGTTT	CQQYYFYPWTF	GACATCCAGATGATCCAGTCTCCTTCCACCCTGGCCGCCTCTATGAGAGACAGAACCGTCATTACTTGTCGGGCCAGTGAGAGTGCTGGTAATTTGGTGGCCTGGTATCAGCAAAAACCAGGCAAAGCCCCTAAACTCTTGATCTATGACGCGTCTAAATTGCAAAGTGGGGTCCCATCGAGATTCACTGGCAGTGGATCTGGGACAACATTCACTCTCACCATCAGCGGCCTGCAGCCTGATGATTTCGCAACTTATTATTGCCAACAATATTACTTTTATCCGTGGACGTTT	294	47	15.9864	1	1
JCH9	JA0356	MSP1	Adult	cMBC	IGHV3-30-3*01	IGHD6-13*01	IGHJ5*01	IGD	IGD	TGTGCGAAGGGAAGGGGGTATAGCGCGAGCCACTGGAAGTGGCTCGACCCCTGG	CAKGRGYSASHWKWLDPW	-0.282	-1.14	GGGCTGGAGTGGTTGACGTTTATACGATTTGATGCAGTGAATACATATTATGCAGACTCCGTGAAGGGCCGATTCACCGTCTCCAGGGACGATTCGAAGAACACGCTATATCTGCAAATGAACACCCTGAGACCTGGAGACACGGCAGTTTATTATTGTGCGAAGGGAAGGGGGTATAGCGCGAGCCACTGGAAGTGGCTCGACCCCTGG	210	27	12.8571	IGKV1-33*01	IGKJ2*01	TGTCAACAGTATGATACTCTCCCTACTTTT	CQQYDTLPTF	GACATCCAGGTGACCCAGTCTCCATCCTCGCTGTCTGCATCTGTAGGAGACAGAGTCACCATCACTTGCCAGGCGAGTCAGGACATTGGTACAAAGTTAAATTGGTATCAGCAGAAAGCAGGGGAAGCCCCTAAGTTCCTGATTTATGGTGCATCCACTTTGGATTCAGGGGTCCCAGCAAGGTTCAGTGGAAATGGATCTGGGACAGACTTTACTTTCACCATCAGTAGCCTGCAGCCTGAAGATATTGCAACATATTACTGTCAACAGTATGATACTCTCCCTACTTTT	291	22	7.56014	1	1
JDA10	JA0357	MSP1	Adult	cMBC	IGHV3-30-3*01	IGHD3-10*01	IGHJ1*01	IGG1	IGG	TGTGCGAGAGATCGTCGGCCTTATCATTATGGTTCGGGGAGTCCAAAAGACCACTGG	CARDRRPYHYGSGSPKDHW	-0.471	-0.929	CAGGTGGTACTGGAGGAGTCGGGGGGAGGCGTGGTCCAGCCTGGGAAGTCCCTGAGACTCTCCTGTGTAGCCTCTGGATTCACCATCGGCAATTTTGGCATGCACTGGGTCCGCCAGGCGCCAGGCAAGGGGCCGGAGTGGGTGTCAAGTTTAATATACGATGGGAGCAACAACTATTACAGAGACTCCGTGAAGGGCCGATTCACCATCTCCAGAGACAAGTCCAAGAACACGCTGTTTTTGCAAATGAATAGCCTGAGAGCTGAGGACACGGCTGTCTATTATTGTGCGAGAGATCGTCGGCCTTATCATTATGGTTCGGGGAGTCCAAAAGACCACTGG	342	36	10.5263	IGKV1-33*01	IGKJ2*01	TGTGAACAACATGATCAACTTTACTCCTTT	CEQHDQLYSF	GACATCCAGATGACCCAGTCTCCTTCCTCCCTGTCTGCATCTATAGGAGACAGAGTCACCATCACTTGCCAGGCGAGTCAGCACATTACTAGGTCTGTCAGTTGGTATCAGCAGAAACCAGGACAGGCCCCTAAGCTCCTGATCTACGATGCAGCCTATCTGGAAACAGGGATCCCATCAAGGTTCACTGGCAGTGGATCTGGGACACTCTTTACTTTCACCATCACCAGCCTGCAGCCTGAAGATATTGCAACATATTTCTGTGAACAACATGATCAACTTTACTCCTTT	291	31	10.6529	1	1
JDA11	JA0357	MSP1	Adult	cMBC	NA	NA	NA	NA	NA	NA	NA	NA	NA	NA	NA	NA	NA	IGKV4-1*01	IGKJ2*01	TGTCAGCAATATCTAAGTACGCCGTATACTTTT	CQQYLSTPYTF	GACATCGTCATGGTTCAGTCTCCGGACTCCCTGGCTGTGTCTCTGGGCGGGAGGGCCACCATCACCTGCAAGTCCAGCCGGAGTCTTTTGCTCACTACCAAGAACAAGCATTTCTTATCCTGGTATCAACAGAAGGCAGGCCAGCCTCCTAAATTGCTCATTTCCTGGGCATCTGTCCGGGAATCCGGGGTCCCCGACCGCTTCAGTGGCAGCGGGTCTGGGACAGATTTCAGTCTCACCATCAGCAGCCTGCAGGCTGAAGATGTGGCAGTTTATTACTGTCAGCAATATCTAAGTACGCCGTATACTTTT	312	41	13.141	1	1
JDA12	JA0357	MSP1	Adult	aMBC	IGHV4-59*01	IGHD2-2*01	IGHJ5*01	Unknown	Unknown	TGTGCGAGAGGTTATTGCAGTAGCACCAGCTGCCAGTGGTTCGACCCCTGG	CARGYCSSTSCQWFDPW	-1.31	-1.39	CCAGGACTGGTGAAGCCTTCGGAGACCCTGTCCCTCACCTGCACTGTTTCGGGTGGCTCAATGAGTAGTTACTACTGGAGTTGGATCCGGCAGCCCGCCGGGAAGGGTCTGGAGTGGATTGGGCGCGTCTACAGTAGCGGGAGTATTAATTATAGTCCCTCCCTCAAGAGTCGGATCACCATGTCAGTGGACACGTCGAAGAAGGAGATCTACCTGGAGATGAAGTCTGTGACTGCCGCGGACACGGCCGTCTATTACTGTGCGAGAGGTTATTGCAGTAGCACCAGCTGCCAGTGGTTCGACCCCTGG	309	43	13.9159	IGKV1-9*01	IGKJ2*01	TGTCAACAACTTAATATTTACCCCTACACTTTT	CQQLNIYPYTF	GACATCCAGTTGACCCAGTCTCCATCCTTCCTGTCTGCATCTGTCGGAGACAGAGTCACCATCAGTTGCCGGGCCAGTCAGGGCATTAGGAATTATTTAGCCTGGTATCAGCAAAAACCAGGGAAAGGCCCTAAACTCCTCATCTACACAACATCCACTTTGCAGAGTGGTGTCCCGTCAAGGTTCAGCGGCAGTGGATCTGGGACAGAGTTCACTCTCACAATCACCAGCCTGCAGCCTGAAGATTTTGCATCTTATTACTGTCAACAACTTAATATTTACCCCTACACTTTT	294	19	6.46259	1	1
JDA2	JA0356	MSP1	Adult	aMBC	IGHV1-69*01	IGHD1-26*01	IGHJ6*01	Unknown	Unknown	TGTGCGAGAGACGATGGCTGGAGGTGGGAGATGTTTGGATCTGCCTTCTACTACTACTTCATGGACGTCTGG	CARDDGWRWEMFGSAFYYYFMDVW	-1.01	-0.733	TCATCCCTGTCTATGGGACGCCTCATTACGCACGCAAGTTCCAGGACCGAATCTCCATTACCGCGGACGAATCCACCAATACGGCCTTTCTGGAGTTGACCAGTCTCGAAATTGACGACACGGCCATTTACTACTGTGCGAGAGACGATGGCTGGAGGTGGGAGATGTTTGGATCTGCCTTCTACTACTACTTCATGGACGTCTGG	206	37	17.9612	IGLV2-14*01	IGLJ2*01	TGTAGCTCTTGGACTACTGGGGGCACTCGGGTGTTC	CSSWTTGGTRVF	ATCGCTTTTCTGGCTCCAAGTCCGGCAACTTGGCCTCTTTGATCATCTCTGGCCTCCAAAGTGACGACGAGGCTGACTATTAT	83	24	28.9157	1	1
JDA3	JA0356	MSP1	Adult	Activated	IGHV4-61*01	IGHD4-17*01	IGHJ4*01	Unknown	Unknown	TGTGCGCGGTCTCCAGTGACTACGAGGGGCAACTACTTTGACTACTGG	CARSPVTTRGNYFDYW	-1.47	-0.989	CAGGTGCAGCTGCAAGAGTCGGGCCCAGGATTCGTGAGGCCTTCGCAGACCCTGTCCCTCACTTGCAGTGTCTCTGGCGACTCCATTAGAAGTGGTCGTAATTACTGGTGTTGGCTCCGGCAGGCCGCCGGGAGGGGACTGGAGTGGATTGGGCGTATTTATAAGAGTGAGACTAGTGGAAGTACCCACACCACCCCCTCACTGAGGAATCGAGTCACCATATCAATGGACACCTCCAAGAACCAGATTTCCCTGAGGCTGTCTTCTGTGACCGCCGCGGACACGGCCGTCTATTACTGTGCGCGGTCTCCAGTGACTACGAGGGGCAACTACTTTGACTACTGG	345	48	13.913	IGLV2-14*01	IGLJ2*01	TGTAGCTCTTGGACAACTGGGGGCACTCGGGTGTTC	CSSWTTGGTRVF	CAGTCTGTCCTGACTCAACCTGCCTCCGTGTCTGGGTCTCCTGGACAGTCGATCACCATCTCCTGCTCTGACACCACCACTGACTTTCATTCTAATGACCATGTCTCCTGGTATCAACAACACCCCGGCAAGGCCCCCAAACTCATCATTTTTGATTTCAGTCATCGGCCCTCAGGGGTTTCTAATCGCTTTTCTGGCTCCAAGTCCGGCAACATGGCCTCTTTGATCATCTCTGGCCTCCAAAGTGACGACGAGGCTGACTATTAT	267	46	17.2285	0.5	1
JDA3	JA0356	MSP1	Adult	Activated	IGHV4-61*01	IGHD4-17*01	IGHJ4*01	Unknown	Unknown	TGTGCGCGGTCTCCAGTGACTACGAGGGGCAACTACTTTGACTACTGG	CARSPVTTRGNYFDYW	-1.47	-0.989	CAGGTGCAGCTGCAAGAGTCGGGCCCAGGATTCGTGAGGCCTTCGCAGACCCTGTCCCTCACTTGCAGTGTCTCTGGCGACTCCATTAGAAGTGGTCGTAATTACTGGTGTTGGCTCCGGCAGGCCGCCGGGAGGGGACTGGAGTGGATTGGGCGTATTTATAAGAGTGAGACTAGTGGAAGTACCCACACCACCCCCTCACTGAGGAATCGAGTCACCATATCAATGGACACCTCCAAGAACCAGATTTCCCTGAGGCTGTCTTCTGTGACCGCCGCGGACACGGCCGTCTATTACTGTGCGCGGTCTCCAGTGACTACGAGGGGCAACTACTTTGACTACTGG	345	48	13.913	IGKV1-5*01	IGKJ1*01	TGCCAACAATATGATACTTTTCCGTGGACATTC	CQQYDTFPWTF	GACATCCAGATGACCCAGTCTCCTTCCATCCTGTCTGCATCTATAAGAGACAGAGTCACCATCACTTGTCGGGCCAGTCAGACTATTACTTCTTACTTGGCCTGGTATCAGCAGAAACCAGGGAAAGCCCCTAGACTCTTGATCCATGGGGCGTCTACCTTACACACTGGGGTCCCGTCAAGATTCAGCGGCAGTGGATCTGGGACAGAGTTCACTCTCACCATCAACAGCCTGCAGCCTGATGATTTTGCAATTTATTACTGCCAACAATATGATACTTTTCCGTGGACATTC	294	34	11.5646	0.5	1
JDA4	JA0356	MSP1	Adult	cMBC	IGHV4-59*01	IGHD2-21*01	IGHJ5*01	IGG1	IGG	TGCGCGAGAGATCGCAAATACAGTGATTGGATTGGCCATGACAAGGACAACTGGTTCGACCCCTGG	CARDRKYSDWIGHDKDNWFDPW	-0.325	-1.21	TACAATCCCTCCCTCAAGAGTCGAGTCACCATTTCGGAAGACACGTCCAAAAATCAGATGTTACTACAATTGAGGTCTGTGACCTCTGCGGACACGGCCGTGTATTACTGCGCGAGAGATCGCAAATACAGTGATTGGATTGGCCATGACAAGGACAACTGGTTCGACCCCTGG	174	18	10.3448	IGLV6-57*01	IGLJ2*01	TGTCAGTCTTATACTGCCACCGATTTTGTGGTTTTC	CQSYTATDFVVF	CCTCAGGGGTCCCTGATCGGTTCTCTGGCTCCATCGACAGTTCCTCCAACTCTGCCTCCCTCACCATCTCTGGACTGAGGACTGAGGACGAGGCTGACTACTAT	104	5	4.80769	1	1
JDA5	JA0356	MSP1	Adult	aMBC	IGHV4-38-2*01	IGHD4-11*01	IGHJ4*01	IGG3	IGG	TGTGCGACGTCTCCGGTAACTACGCAGGGCAATTACTTTGACCAATGG	CATSPVTTQGNYFDQW	-1.51	-1.5	GAATGGATTGGACGAATCTTCAGAAGCGGGAGTACTCAATATAGTCCTCCCCTTAAGAGTCGAGCCATTATGTCTTTAGATATGTCCAGAAACCAATTCTCCCTGAAATTGACCTCTGTGACTGCCGCAGACTCGGCCGTCTATTATTGTGCGACGTCTCCGGTAACTACGCAGGGCAATTACTTTGACCAATGG	195	40	20.5128	IGLV1-51*01	IGLJ1*01	TGCGGAACATGGGATAGCAGCCTGAGTGCTTATGTCTTC	CGTWDSSLSAYVF	CAGTCTGTGTTGACGCAGCCGCCCTCAGTGTCTGCGGCCCCAGGACAGAAGGTCACCATCTCCTGCTCTGGAAGCAGCTCCAACATTGGGAATAATTATGTATCCTGGTACCAGCAGCTCCCAGGAACAGCCCCCAAACTCCTCATTTATGACAATAATAAGCGACCCTCAGGGATTCCTGACCGATTCTCTGGCTCCAAGTCTGGCACGTCAGCCACCCTGGGCATCACCGGACTCCAGACTGGGGACGAGGCCGATTATTAC	264	0	0	0.5	1
JDA5	JA0356	MSP1	Adult	aMBC	IGHV4-38-2*01	IGHD4-11*01	IGHJ4*01	IGG3	IGG	TGTGCGACGTCTCCGGTAACTACGCAGGGCAATTACTTTGACCAATGG	CATSPVTTQGNYFDQW	-1.51	-1.5	GAATGGATTGGACGAATCTTCAGAAGCGGGAGTACTCAATATAGTCCTCCCCTTAAGAGTCGAGCCATTATGTCTTTAGATATGTCCAGAAACCAATTCTCCCTGAAATTGACCTCTGTGACTGCCGCAGACTCGGCCGTCTATTATTGTGCGACGTCTCCGGTAACTACGCAGGGCAATTACTTTGACCAATGG	195	40	20.5128	IGKV1-5*01	IGKJ2*01	TGCCAACAATATTACTTTTATCCGTGGACGTTT	CQQYYFYPWTF	GACATCCAGATGATCCAGTCTCCTTCCACCCTGGCCGCCTCTATGAGAGACAGAGCCGTCATTACTTGTCGGGCCAGTGAGAGTGCTGGTAATTTGGTGGCCTGGTATCAGCAAAAACCAGGCAAAGCCCCTAAACTCTTGATCTATGACGCGTCTAAATTGCAAAGTGGGGTCCCATCGAGATTCAGTGGCAGTGGATCTGGGACAACATTCACTCTCACCATCAGCGGCCTGCAGCCTGATGATTTCGCAACTTATTATTGCCAACAATATTACTTTTATCCGTGGACGTTT	294	44	14.966	0.5	1
JDA6	JA0356	MSP1	Adult	cMBC	NA	NA	NA	NA	NA	NA	NA	NA	NA	NA	NA	NA	NA	IGLV2-11*01	IGLJ2*01	TGCTGCTCATATGCGGGCAAGTACATTGTCATTTTT	CCSYAGKYIVIF	CAATCTGCCCTGACTCAGCCTCGCTCCGTGTCCGGGTCTCCTGGACAGTCTGTCACCATCACCTGCACTGGTTCCAGCAGTGATATTGGTTCTTATAATTATATTTCCTGGTACCAACAACGCCCAGGCAGGCCCCCCAAACTCATACTTTACGATGTCAATAAGCGCCCCTCAGGGGTCCCTAATCGCTTCTCTGGCTCCAAGTCTGGCAATACGGCCTCCCTGACCCTCTCTGGACTCCAGGTTGATGATGAAGCTGATTATCAC	267	35	13.1086	1	1
JDA7	JA0356	MSP1	Adult	cMBC	NA	NA	NA	NA	NA	NA	NA	NA	NA	NA	NA	NA	NA	IGLV2-11*01	IGLJ2*01	TGCTGCTCATATGCGGGCAAGTACATTGTCATCTTT	CCSYAGKYIVIF	CAATCTGTCCTGACTCAGCCTCGCTCCGTGTCTGGGTCTCCTGGACAGTCAGTCACCATCACCTGCACTGGTTCCAGTAGTGATATTGGTTCTTATAATTATATTTCCTGGTACCAACAACGCCCAAACAGGCCCCCCAAACTCATACTTTACGATGTCAATAAGCGCCCCTCAGGGGTCCCTAATCGCTTCTCTGGCTCCAAGTCTGGCAATACGGCCTCCCTGAAACTGACTGGACTCCAGATTGAGGATGAAGGTGATTATCAC	267	44	16.4794	1	1
JDB1	JA0357	MSP1	Adult	cMBC	IGHV3-30-3*01	IGHD3-10*01	IGHJ1*01	IGG1	IGG	TGTGCGAGAGATCGTCGGCCTTATCATTATGGTTCGGGGAGTCCAAAAGACCACTGG	CARDRRPYHYGSGSPKDHW	-0.484	-1.12	GTCGGGGGGAGGCGTGGTCCAGCCTGGGAAGTCCCTGAGACTCTCCTGTGTAGCCTCTGGATTCACCATCGGCAATTTTGGCATGCACTGGGTCCGCCAGGCGCCAGGCAAGGGGCCGGAGTGGGTGTCAAGTTTAATATACGATGGGAGCAACAACTATTACAGAGACTCCGTGAAGGGCCGATTCACCATCTCCAGAGACAAGTCCAAGAACACGCTGTTTTTGCAAATGAATAGCCTGAGAGCTGAGGACACGGCTGTCTATTATTGTGCGAGAGATCGTCGGCCTTATCATTATGGTTCGGGGAGTCCAAAAGACCACTGG	325	32	9.84615	IGKV1-33*01	IGKJ2*01	TGTGAACAACATGATCAACTTTACTCCTTT	CEQHDQLYSF	GACATCCAGATGACCCAGTCTCCTTCCTCCCTGTCTGCATCTATAGGAGACAGAGTCACCATCACTTGCCAGGCGAGTCAGCACATTACTAGGTCTGTCAGTTGGTATCAGCAGAAACCAGGACAGGCCCCTAAGCTCCTGATCTACGATGCAGCCTATCTGGAAACAGGGATCCCATCAAGGTTCACTGGCAGTGGATCTGGGACACTCTTTACTTTCACCATCACCAGCCTGCAGCCTGAAGATATTGCAACATATTTCTGTGAACAACATGATCAACTTTACTCCTTT	291	31	10.6529	1	1
JDB10	JA0357	MSP1	Adult	cMBC	NA	NA	NA	NA	NA	NA	NA	NA	NA	NA	NA	NA	NA	IGLV6-57*01	IGLJ2*01	TGTCAGTCTTATGATGGTATGAATAATGTGGTGTTC	CQSYDGMNNVVF	CCTCCAACTCAGCCTCCCTCGCCATCTCTGGTCTGAAGACTGAGGACGAGGCCGACTATTAT	62	11	17.7419	1	1
JDB11	JA0357	MSP1	Adult	cMBC	IGHV3-NL1*01	IGHD5-24*01	IGHJ1*01	IGG3	IGG	TGCGCGAAAGATGCAAAGGCGCGGATGGCCTATCCGATGGACCGCCTTGACAAGTGG	CAKDAKARMAYPMDRLDKW	0.87	-0.571	GTACATGGGGCACTTGCGACTGAACAGCCTGAGACTTGAAGACACCGCTGTCTATTATTGCGCGAAAGATGCAAAGGCGCGGATGGCCTATCCGATGGACCGCCTTGACAAGTGG	115	16	13.913	IGLV3-10*01	IGLJ1*01	TGTTACTCATCGGACTACAGTGGTAATCATGGGGTCTTC	CYSSDYSGNHGVF	TCCTCTGAGCTGACACAGCCACCCTCGGTGTCAGTGTCCCCGGGACAGACGGCCAGGATCACCTGCTCTGGAGATGCATTGCCAAAAAAATATGCGTGTTGGTACCAGCAGAAGCCAGGCCAGGCCCCTGTACTGGTCATCTATGAGGACAATAAACGACCCTCCGGGATCCCTCAGAGATTCTCTGGCTCCACCTCTGGGACAATGGCCACCTTGACTATCCGTGGGGCCCAGGTAGAGGATGAAGCTGACTACTTC	258	19	7.36434	0.5	1
JDB11	JA0357	MSP1	Adult	cMBC	IGHV3-NL1*01	IGHD5-24*01	IGHJ1*01	IGG3	IGG	TGCGCGAAAGATGCAAAGGCGCGGATGGCCTATCCGATGGACCGCCTTGACAAGTGG	CAKDAKARMAYPMDRLDKW	0.87	-0.571	GTACATGGGGCACTTGCGACTGAACAGCCTGAGACTTGAAGACACCGCTGTCTATTATTGCGCGAAAGATGCAAAGGCGCGGATGGCCTATCCGATGGACCGCCTTGACAAGTGG	115	16	13.913	IGKV4-1*01	IGKJ2*01	TGTCAGCAATATCTAAGTACGCCGTATACTTTT	CQQYLSTPYTF	GACATCGTCATGGTTCAGTCTCCGGACTCCCTGGCTGTGTCTCTGGGCGGGAGGGCCACCATCACCTGCAAGTCCAGCCGGAGTCTTTTGCTCACTACCAAGAACAAGCATTTCTTATCCTGGTATCAACAGAAGGCAGGCCAGCCTCCTAAATTGCTCATTTCCTGGGCATCTGTCCGGGAATCCGGGGTCCCCGACCGCTTCAGTGGCAGCGGGTCTGGGACAGATTTCAGTCTCACCATCAGCAGCCTGCAGGCTGAAGATGTGGCAGTTTATTACTGTCAGCAATATCTAAGTACGCCGTATACTTTT	312	41	13.141	0.5	1
JDB12	JA0357	MSP1	Adult	cMBC	IGHV6-1*01	IGHD6-19*01	IGHJ4*01	IGM	IGM	TGCGCCCGGGCCGCAGTGGCGATGAAGGGGGCCTTTGACTTCTGG	CARAAVAMKGAFDFW	-1.29	-0.987	TGCTGCTTGGACCTGGATTAGGCAGTCCCCATCGAGAGGCCTTGAGTGGCTGGGGAGGATTTATTACAGGTCCAAGTGGTCTACTGATTATGCAGTGTCTCTGGGAGGTCGATTAAGTATCAACTCAGACACATCAGGAAATCTATTTTTCCTGCAATTGGAGTCTGTGACTCCCGAAGACACGGCTATTTATTACTGCGCCCGGGCCGCAGTGGCGATGAAGGGGGCCTTTGACTTCTGG	241	35	14.5228	IGKV4-1*01	IGKJ2*01	TGTCAACAATATTATGCCATTCCAAACACTTTT	CQQYYAIPNTF	GACATCGTGATGACCCAGTCTCCAGACTCCCTGGTTGTGTCTCTGGGCGAGAGGGCCACCATCAACTGCAGGTCCTCGCAGAGTCTTTTGAACAAAAATAAGACTTACTTCGGTTGGTATCAACAAAAACCAGGACAGCCTCCTCAACTGATCATTTACTGGGCATCTACCCGGGAGTCCGGGGTCCCCGACCGATTCAGTGGCAGCGCGTCTGGGACAGATTTTAGTCTCACCATCAGCAACCTGCAGGCTGAAGATGTGGCTATTTATTACTGTCAACAATATTATGCCATTCCAAACACTTTT	306	29	9.47712	1	1
JDB2	JA0357	MSP1	Adult	aMBC	IGHV4-34*01	.	IGHJ5*01	IGG3	IGG	TGTGCGGACGGATTCAACTGGTTCGACCCGTGG	CADGFNWFDPW	0.696	-0.729	CAGGTGCAGCTACAGCAGTGGGGCGCAGGACTGTTGAAGCCTTCGGAGACCCTGTCCCTCACCTGCACTGTCTCTGGTGCGTCCTTCAGTGGTTACTTTTGGAATTGGATCCGCCAGCCCCCAGGGAAGGGACTGGAGTGGATTGGGGAAATCAGTCACAGTCGAGGCACCACCTACAACCCGTCTCTCAAGAGTCGTGTCACCGTATCAGTAGACACGTCCAAGAACCAGTTCTCCCTGAGGCTGACCTCTGTGACCGCCGCGGACACGGCTGTATATTACTGTGCGGACGGATTCAACTGGTTCGACCCGTGG	315	21	6.66667	IGKV3-20*01	IGKJ2*01	TGTCAGCAGTTTGGTAACTCACCTTTGTACAGTTTT	CQQFGNSPLYSF	GAAATTGTGTTGACGCAGTCTCCAGGCACCCTGTCTTTGTCTCCAGGGGAAAGAGCCACCCTCTCCTGCAGGGCCAGTCAGAGTGTTGACACTAACCGCTTAGCCTGGTACCAGCAGAAACCTGGCCAGGCTCCCAGGCTCCTCATTTATGCTTCATCCCGCAGGGCCACTGGCATCCCAGACAGGTTCAGTGGCAGTGGGTCTGGGACAGACTTCAGTCTCACCATCAGCAGACTGGAGCCTGAGGATTTTGCAGTGTACTACTGTCAGCAGTTTGGTAACTCACCTTTGTACAGTTTT	300	18	6	1	1
JDB4	JA0357	MSP1	Adult	aMBC	NA	NA	NA	NA	NA	NA	NA	NA	NA	NA	NA	NA	NA	IGLV4-69*01	IGLJ2*01	TGTCAGACGTGGGGTTCTGGTTCTATAATATTT	CQTWGSGSIIF	CAGCCTCTCCTGACTCAACCGCCCTCTGCCTCTGCCTCCCTGGGAGCCTCGGTCAAGCTCACCTGCATTCTGAGCGATGAACACAGACACTACGCCATCGCCTGGCATCAGGACCAGGCAGGGAGGGGCCCGCGATTCCTGATGAAAGTGGCCAATGGTGACACCAATGCCAAGGGAGACGACATTCCTGATCGCTTTTCAGGGTCCAGTTCTGGGGCTGAGCGCTACCTCACCATCTCCAGACTGCAGTCCGACGATGAGGCTGATTATTAC	273	51	18.6813	1	1
JDB5	JA0357	MSP1	Adult	aMBC	IGHV3-30*01	IGHD3-10*01	IGHJ4*01	IGG3	IGG	TGTGCGAAAGATGCCAGGCCTCTGATGAGTTATCCCATGGACCGCTTAGACTATTGG	CAKDARPLMSYPMDRLDYW	-0.382	-0.454	CAGGTGCAGTTGGTGGAGTCTGGGGGAGGCGTGGTCCAGCCTGGGAGGTCCGTGAGACTCTCCTGTGTAGCCTCTGGATTCACATTCAGTAGATATGGCTTCCACTGGGTCCGCCAGGCTCCAGGCAAGGGGCTGGAGTGGATTGCAGCTGTTTCATTTGACGGAAAAAACGAATTTTATGCAGACTCCGTGAAGGGCCGATTCACCATATCCAGAGACCCTTCCAAGAGTATGACGCAACTGCAAATGAACAGTCTGAGACCTGAGGACACGGCAAGATATTACTGTGCGAAAGATGCCAGGCCTCTGATGAGTTATCCCATGGACCGCTTAGACTATTGG	342	42	12.2807	IGKV4-1*01	IGKJ2*01	TGTCAGCAATATTATACTACTCCGTACACTTTT	CQQYYTTPYTF	GACATCGTGATGACTCAGTCTCCAGACGCCCTGGCTGTGGCTCTGGGCGAGAGGGCCACCATCACCTGCAAATCCAGCCGGAATATCTTATATAGTTCCAACAAAAAGAGTTACCTATCTTGGTATCAGCAGAAACCAGGACAGCCTCCTAAGTTGCTCATTTCCTGGGCATCTACCCGGGAGTCCGGGGTCCCTGAGCGATTCAGTGGCAGCGGGTCTGGGACAGATTTCAGTCTCACCATCAGCAGCCTGCAGGCTGAAGATGTGGCAGTTTATTACTGTCAGCAATATTATACTACTCCGTACACTTTT	312	25	8.01282	1	1
JDB6	JA0357	MSP1	Adult	cMBC	NA	NA	NA	NA	NA	NA	NA	NA	NA	NA	NA	NA	NA	IGLV1-51*01	IGLJ2*01	TGCGCTACGTGGGATAGCAGCCTGAGTGCTGGAGTCTTC	CATWDSSLSAGVF	CAATCTGTGCTGACGCAGCCGCCCTCAATGTCTGCGTCCCCAGGACAGAGGGTCACCATCTCCTGCTCTGGAGGCCGCTTCAACATTGGACGTAATTTTGTCTCCTGGTACCAACACATCCCAGGAACAGCCCCCAAACTCCTCATTTTTGACAATGATAAACGACCCTCAGGCATTCCTGACCGATTCTCTGCCTCCACGTCTGGCACGTCCGCCACCCTGGCCATCACCGGACTCCAAACTGGCGACGAGGGCGACTATTAT	264	32	12.1212	1	1
JDB7	JA0357	MSP1	Adult	cMBC	NA	NA	NA	NA	NA	NA	NA	NA	NA	NA	NA	NA	NA	IGLV1-51*01	IGLJ2*01	TGCGCTACATGGGACAGCACCCTGAGTGCTGGGGTCTTC	CATWDSTLSAGVF	CAGTCTGTTCTGACGCAGCCGCCCTCAGTGTCTGCGGCCCCAGGACAGAGGGTCACCATCTCCTGCTCTGGAGGCCGATTCAACATTGGACGTAATTATGTCTCCTGGTATCAACACTTCCCAGGAACAGCCCCCAAACTCCTCATTTTTGACAATAATAAGCGGCCCTCAGGCATTTCTGACCGATTTTCTGGCTCCACGTCTGGCACGTCAGCCACCCTGGCCATCACCGGACTCCAGACTGGCGACGAGGGCGACTATTAC	264	29	10.9848	1	1
JDB8	JA0357	MSP1	Adult	cMBC	NA	NA	NA	NA	NA	NA	NA	NA	NA	NA	NA	NA	NA	IGKV2-28*01	IGKJ1*01	TGCATGCAAGGTCTAAGGAACCCCAGATCGTTC	CMQGLRNPRSF	GACATTGTGATGACTCAGTTCCCATCGTCCCTGTCCGTCCACCCTGGAGAGGCGGCCTCCATCTCCTGCAGGTCCAGTGAGGACCTCCTATACAGTAATGGACGAACCTATTTGGATTGGTACTTCCAGAAGCCAGGCCAGTCTCCACAGCCCCTAATCTTTTTGGTCTCCGATCGGGCCCCCGGGGTCTCTGACAGATTCACTGGCAGCGGCTCAGGCACAGATTTTACATTGAGAATCAGCAGAGTGGAGGCTGAAGATGTTGGAACTTATTTTTGCATGCAAGGTCTAAGGAACCCCAGATCGTTC	309	46	14.8867	1	1
JDB9	JA0357	MSP1	Adult	aMBC	NA	NA	NA	NA	NA	NA	NA	NA	NA	NA	NA	NA	NA	IGLV3-21*01	IGLJ2*01	TGTCAGGTGTGGGACACTACTACTTATGAGGTAGTTTTT	CQVWDTTTYEVVF	TCGTATGTGTTGACGCAGGATCCCTCGGTGTCGGTGGCCCCAGGACAGACGGCCAGAATCACGTGTGGAGGAGAGAAAATTGGAACGACAGAGGTCCACTGGTTTCAACAGAGGCCAGGCCAGGCCCCTGTCTTGGTCATGTATGATGATGACGACCGGCCCTCAGGGATCCCAGAGCGATTCACTGGCTACAAATCTGGAACCACGGCCACCCTTATAATCAACAAAGTCGAGGCCGGCGATGAGGGCGACTACTCC	258	54	20.9302	1	1
JDC1	JA0357	MSP1	Adult	cMBC	IGHV4-39*01	IGHD6-6*01	IGHJ6*01	IGG3	IGG	TGTGCGAGACAGAGGCTTGCACCGGCTCGTCCTGGAAATTATTTCTTCATGGACGTCTGG	CARQRLAPARPGNYFFMDVW	-1.01	-0.948	GATAGGAGGTACATTCTACACTGGGAGTGCTTACTACGGCCCAACCCTCCAGAGTCGGGTCACCATAGACGTCGACACGTCCAAAAGGCAATTTACCTTGAAGGTGTATTCTGTGAGCGCCGGTGACACGGCAGTATATTACTGTGCGAGACAGAGGCTTGCACCGGCTCGTCCTGGAAATTATTTCTTCATGGACGTCTGG	202	37	18.3168	IGLV1-51*01	IGLJ2*01	TGTGCTACATGGGATAGCAGCCTGAGTGCTGGAGTCTTC	CATWDSSLSAGVF	CAGTCTGTGCTGACGCAGCCGCCCTCAATGTCTGCGGCCCCAGGACAGAGGGTCACCATCTCCTGCTCTGGAGGCCGATTCGACATTGGAAATAATTATGTCTCCTGGTACCAACACTTCCCAGGAACAGCCCCCAAACTCGTCATTTTTGACAATAGTAAGCGACCCTCAGGCATTCCTGACCGATTCTCTGGCTCCAAGTCTGGCACGTCAGCCACCCTGGCCATCACCGGACTCCAGACTGGCGACGAGGCCGACTATTAT	264	24	9.09091	1	1
JDC2	JA0357	MSP1	Adult	cMBC	NA	NA	NA	NA	NA	NA	NA	NA	NA	NA	NA	NA	NA	IGLV5-45*01	IGLJ2*01	TGTATGATTTGGCACAACACCGCTTGGGTGTTC	CMIWHNTAWVF	CAGGCTGTGCTGACTCAGCCGACCTCCCTCTCTGCACCTCCTGGAGCATCAGCCAGTCTCACCTGCACCCTGCGGAGTGGCATCAATGTTGACGTCTCCAGGATTTATTGGTATCGACAGAGGGCAGGGAGTCCTCCCCAGTATCTCCTGAGATACCAGTCAGACGCAAATAATCATCGGGACTCTGGAGTCCCCCGCCGCTTCTCTGGATCCAAAGATCCTTCGGCCAATGTAGGCTATTTAGTCATCTCTGGGCTCCAGTCTGAGGATGAGGCTGACTATTAT	285	36	12.6316	1	1
JDC3	JA0357	MSP1	Adult	cMBC	IGHV4-59*01	IGHD2-2*01	IGHJ5*01	IGG3	IGG	TGTGCGAGAGGTTATTGCAGTAGCACCAGCTGCCAGTGGTTCGACCCCTGG	CARGYCSSTSCQWFDPW	-1	-1.37	CAGGTGCAGCTGCAGGAGTCGGGCCCAGGACTGGTGAAGCCTTCGGAGACCCTGTCCCTCACCTGCACTGTTTCGGGTGGCTCAATGAGTAGTTACTGGTGGAGTTGGATCCGGCAGCCCGCCGGGAAGGGTCTGGAGTGGATTGGGCGCGTCTACAGTAGCGGGAGCATTAATTATAGTCCCTCCGTCAAGAGTCGGGTCACCATGTCAGTGGACACGTCGAAGAAGGAGATGTACCTGGAGATGAGGTCTGTGACTGCCGCAGACACGGCCGTCTATTACTGTGCGAGAGGTTATTGCAGTAGCACCAGCTGCCAGTGGTTCGACCCCTGG	333	45	13.5135	IGKV1-9*01	IGKJ2*01	TGTCAACAACTTAATATTTACCCCTACACTTTT	CQQLNIYPYTF	GACATCCAGTTGACCCAGTCTCCATCCTTCCTGTCTGCATCTGTCGGAGACAGAGTCACCATCAGTTGCCGGGCCAGTCAGGGCATTAGGAATTATTTAGCCTGGTATCAGCAAAAACCAGGGAAAGGCCCTAAACTCCTCATCTACACAACATCCACTTTGCAAAGTGGTGTCCCGTCAAGGTTCAGCGGCAGTGGATCTGGGACAGAATTCACTCTCACAATCACCAGCCTGCAGCCTGAAGATTTTGCAACTTATTACTGTCAACAACTTAATATTTACCCCTACACTTTT	294	16	5.44218	1	1
JDC4	JA0357	MSP1	Adult	Activated	IGHV6-1*01	IGHD6-19*01	IGHJ4*01	IGM	IGM	TGCGCCCGGGCCGCAGTGGCGATGAAGGGGGCCTTTGACTTCTGG	CARAAVAMKGAFDFW	-0.965	-1.27	CAGGTACAGTTGCAGCAGTCAGGTCCAGGACTGGTGAGGCCCTCGCAGACACTCTCACTTACCTGTGCCATCTCCGGAGACCCCGTCTCCAGTAATGTTGCTGCTTGGACCTGGATTAGGCAGTCCCCATCGAGAGGCCTTGAGTGGCTGGGGAGGATTTATTACAGGTCCAAGTGGTCTACTGATTATGCAGTGTCTCTGGGAGGTCGATTAAGTATCAACTCAGACACATCAGGAAATCTATTTTTCCTGCAATTGGAGTCTGTGACTCCCGAAGACACGGCTATTTATTACTGCGCCCGGGCCGCAGTGGCGATGAAGGGGGCCTTTGACTTCTGG	339	48	14.1593	IGKV4-1*01	IGKJ2*01	TGTCAACAATATTATGCCATTCCAAACACTTTT	CQQYYAIPNTF	CTGGGCATCTACCCGGGAGTCCGGGGTCCCCGACCGATTCAGTGGCAGCGCGTCTGGGACAGATTTTAGTCTCACCATCAGCAACCTGCAGGCTGAAGATGTGGCTATTTATTACTGTCAACAATATTATGCCATTCCAAACACTTTT	148	10	6.75676	1	1
JDC5	JA0357	MSP1	Adult	cMBC	IGHV4-61*01	IGHD2/OR15-2a*01	IGHJ5*01	IGM	IGM	TGTGCGAGGCAACATGTAATAGATAATAAAGATCCAGTATATTTTGACTCCTGG	CARQHVIDNKDPVYFDSW	-1.01	-0.774	GGCCCAGGACTGGTGGAGCCCTCACAGACCCTGTCCCTCACCTGCGCTGTCTCTGGTGGCTCCGTCACCAGTGGGAGTTACTACTGGACCTGGATCCGGCTGCCCGCCGATAGAGGGCTGGAGTGGATTGGGCGTAGTTATACCACTGGGAGGACCGATTACAGCCCCTTCCTCAAGAGTCGGGTCTCCATAACATTGGACACATCGAAGAATCAGTTCTCCCTGAAGGTGAATTCTGTGACCGCCGCGGACACGGCCATTTATTACTGTGCGAGGCAACATGTAATAGATAATAAAGATCCAGTATATTTTGACTCCTGG	321	42	13.0841	IGKV4-1*01	IGKJ4*01	TGTCAGCAATATTTTGGCACTCCTCTCACTTTC	CQQYFGTPLTF	CATCGAGCGGAAGCAGTCTCCAGATTCCCTGGCCGTGTCTCTGGGCGAGAGGGCCACCATCAACTGCAAGACCAACCAGACTCTTTTATACCAGTCCAACAATAAGAATTACTTAGGTTGGTATCAACGCAAACCAGGACAGCCTCCTAAAATACTCATTTCCTGGGCATCTACCCGGGAATCCGGGGTCCCTGACCGATTCAGTGGCAGCGGATCTGGGACAGATTTCACTCTCACCATCACGAGCCTGCAGGCTGAAGATGTGGCAGTCTATTACTGTCAGCAATATTTTGGCACTCCTCTCACTTTC	310	31	10	1	1
JDC6	JA0357	MSP1	Adult	aMBC	IGHV4-61*01	IGHD3-9*01	IGHJ5*01	IGM	IGM	TGTGCGAGGCAACATGTGATAGGTAATAAAGATCCAGTATATTTTGACTCCTGG	CARQHVIGNKDPVYFDSW	-0.977	-0.882	CAGGTGCAGCTGCAAGAGTCGGGCCCAGGACTGGTGGAGCCCTCACAGACCCTGTCCCTCACCTGCGCTGTCTCTGGTGGCTCCGTCACCAGTGGGAGTTACTACTGGACCTGGATCCGGCTGCCCGCCGAGAGAGGGCTGGAGTGGATTGGGCGTAGTTATACCACTGGGAGGACCGATTACAACCCCTTCCTCAAGAGTCGGGTCTCCATAACATTGGACACATCGAAGAATCAGTTCTCCCTGAAGGTTAATTCTGTGACCGCCGCGGACACGGCCATTTATTACTGTGCGAGGCAACATGTGATAGGTAATAAAGATCCAGTATATTTTGACTCCTGG	342	42	12.2807	IGKV4-1*01	IGKJ4*01	TGTCAGCAATATTTTGGTACTCCGCTCACTTTC	CQQYFGTPLTF	CTGCAAGACCAACCAGACTCTTTTATATGACTCCAACAATAAGAATTACTTAGCTTGGTATCAGCGCAAACCAGGACAGCCCCCTAAAATACTCATTTCCTGGGCATCTACCCGGGAATCCGGGGTCCCTGACCGATTCAGTGGCAGCGGATCTGGGACAGATTTCACTCTCACCATCAGGAACCTGCAGGCTGAAGATGTGGCAGTCTATTACTGTCAGCAATATTTTGGTACTCCGCTCACTTTC	247	22	8.90688	1	1
JDC9	JA0357	MSP1	Adult	cMBC	IGHV1-18*01	IGHD3-3*01	IGHJ4*01	IGD	IGD	TGTGCGAGGTCTTATTACGATTTTTGGAGTGGTTATTATATAGGTTCTGACTACTGG	CARSYYDFWSGYYIGSDYW	-2.17	-3.34	CAGGTTCAGCTGGTGCAGTCTGGAGCTGAGGTGAAGAAGCCTGGGGCCTCAGTGAAGGTCTCCTGCAAGGCTTCTGGTTACACCTTTACCAGCTATGGTATCAGCTGGGTGCGACAGGCCCCTGGACAAGGGCTTGAGTGGATGGGATGGATCAGCGCTTACAATGGTAACACAAACTATGCACAGAAGCTCCAGGGCAGAGTCACCATGACCACAGACACATCCACGAGCACAGCCTACATGGAGCTGAGGAGCCTGAGATCTGACGACACGGCCGTGTATTACTGTGCGAGGTCTTATTACGATTTTTGGAGTGGTTATTATATAGGTTCTGACTACTGG	342	0	0	IGLV3-21*01	IGLJ2*01	TGTCAGGTGTGGGATAATAGAAATGATCATGTGGTATTC	CQVWDNRNDHVVF	TCCTATGAGCTGACTCAGCCACCCTCGGTGTCTGTGGCCCCAGGAAAGACGGCCGTGATTACCTGTGGGGGACACCACATTGGAAGTAAAAGTGTGCACTGGTACCAGCAGAAGGCAGGCCAGGCCCCTGTGCTGGTCGTCTATGATGATTACGCCCGGCCCTCAGGGATCCCTGAGCGATTCTCTGGCTCCAACTCTGGGAACACGGCCACCCTGACCATCAGCAGGGTCGAAGCCGGGGATGAGGCCGACTATTAT	258	18	6.97674	0.4	2
JDC9	JA0357	MSP1	Adult	cMBC	IGHV1-18*01	IGHD3-3*01	IGHJ4*01	IGD	IGD	TGTGCGAGGTCTTATTACGATTTTTGGAGTGGTTATTATATAGGTTCTGACTACTGG	CARSYYDFWSGYYIGSDYW	-2.17	-3.34	CAGGTTCAGCTGGTGCAGTCTGGAGCTGAGGTGAAGAAGCCTGGGGCCTCAGTGAAGGTCTCCTGCAAGGCTTCTGGTTACACCTTTACCAGCTATGGTATCAGCTGGGTGCGACAGGCCCCTGGACAAGGGCTTGAGTGGATGGGATGGATCAGCGCTTACAATGGTAACACAAACTATGCACAGAAGCTCCAGGGCAGAGTCACCATGACCACAGACACATCCACGAGCACAGCCTACATGGAGCTGAGGAGCCTGAGATCTGACGACACGGCCGTGTATTACTGTGCGAGGTCTTATTACGATTTTTGGAGTGGTTATTATATAGGTTCTGACTACTGG	342	0	0	IGKV3-11*01	IGKJ4*01	TGTCAGAAGCGCAGCGACTGGCCTCCGCTCACTTTC	CQKRSDWPPLTF	GGGACAGACTTCACTCTCACCATCAGCAGCCTAGAGCCTGAAGATTTTGCAGTTTATTACTGTCAGAAGCGCAGCGACTGGCCTCCGCTCACTTTC	96	3	3.125	0.2	1
JDC9	JA0357	MSP1	Adult	cMBC	IGHV1-18*01	IGHD3-3*01	IGHJ4*01	IGD	IGD	TGTGCGAGGTCTTATTACGATTTTTGGAGTGGTTATTATATAGGTTCTGACTACTGG	CARSYYDFWSGYYIGSDYW	-2.17	-3.34	CAGGTTCAGCTGGTGCAGTCTGGAGCTGAGGTGAAGAAGCCTGGGGCCTCAGTGAAGGTCTCCTGCAAGGCTTCTGGTTACACCTTTACCAGCTATGGTATCAGCTGGGTGCGACAGGCCCCTGGACAAGGGCTTGAGTGGATGGGATGGATCAGCGCTTACAATGGTAACACAAACTATGCACAGAAGCTCCAGGGCAGAGTCACCATGACCACAGACACATCCACGAGCACAGCCTACATGGAGCTGAGGAGCCTGAGATCTGACGACACGGCCGTGTATTACTGTGCGAGGTCTTATTACGATTTTTGGAGTGGTTATTATATAGGTTCTGACTACTGG	342	0	0	IGLV3-21*01	IGLJ2*01	TGTCAGGTGTGGGATAATAGAAATGATCATGTGGTATTC	CQVWDNRNDHVVF	TCCTATGAGCTGACTCAGCCACCCTCGGTGTCTGTGGCCCCAGGAAAGACGGCCGTGATTACCTGTGGGGGACACCACATTGGAAGTAAAAGTGTGCACTGGTACCAGCAGAAGGCAGGCCAGGCCCCTGTGCTGGTCGTCTATGATGATTACGCCCGGCCCTCAGGGATCCCTGAGCGATTCTCTGGCTCCAACTCTGGGAACACGGCCACCCTGACCATCAGCAGGGTCGAAGCCGGGGATGAGGCCGACTATTAT	258	18	6.97674	0.2	1
JDC9	JA0357	MSP1	Adult	cMBC	IGHV1-18*01	IGHD3-3*01	IGHJ4*01	IGD	IGD	TGTGCGAGGTCTTATTACGATTTTTGGAGTGGTTATTATATAGGTTCTGACTACTGG	CARSYYDFWSGYYIGSDYW	-2.17	-3.34	CAGGTTCAGCTGGTGCAGTCTGGAGCTGAGGTGAAGAAGCCTGGGGCCTCAGTGAAGGTCTCCTGCAAGGCTTCTGGTTACACCTTTACCAGCTATGGTATCAGCTGGGTGCGACAGGCCCCTGGACAAGGGCTTGAGTGGATGGGATGGATCAGCGCTTACAATGGTAACACAAACTATGCACAGAAGCTCCAGGGCAGAGTCACCATGACCACAGACACATCCACGAGCACAGCCTACATGGAGCTGAGGAGCCTGAGATCTGACGACACGGCCGTGTATTACTGTGCGAGGTCTTATTACGATTTTTGGAGTGGTTATTATATAGGTTCTGACTACTGG	342	0	0	IGKV4-1*01	IGKJ1*01	TGTCAGCAATATTACAATCATCCTCCGACGTTC	CQQYYNHPPTF	GACACCGTGATGACCCAGTCTCCAGACTCCCTGGCTGTGTCTCTGGGCGAGAGGGCCACCATCAACTGCAAGTCCAGCCAGAATCTTTTATACACCTCCAACAATAAGAATTACTTAGCTTGGTACCAGCAGAAACCTGGACAGCCTCCTAAACTGCTCATTTACTGGTCTTCTACCCGGCAATCCGGGGTCCCTGACCGATTCAGTGGCAGCGGGTCTGGGACAGATTTCACTCTCACCATCAGCAGCCTGCAGGCTGAAGATGTGGCAGTTTATTACTGTCAGCAATATTACAATCATCCTCCGACGTTC	312	14	4.48718	0.2	1
JDD11	JA0355	MSP1	Adult	aMBC	IGHV3-73*01	IGHD2-15*01	IGHJ3*01	IGM	IGM	TGTACGGTGGTGGTAGCTGCAGATGCTTTTGATATCTGG	CTVVVAADAFDIW	-0.452	-1.52	GAGGTGCAGCTGGTGGAGTCCGGGGGAGGCTTGGTCCAGCCTGGGGGGTCCCTGCAACTCTCCTGTGCAGCCTCTGGGTTCACCTTCAGTGGCTCTGCTATGCACTGGGTCCGCCAGGCTTCCGGGAAAGGGCTGGAGTGGGTTGGCCGTATTAGAAGCAAAGCTAATAATTACGCGACAACATATGGTGCGTCGGTGAAAGGCAGGTTCACCATCTCCAGAGATGACTCAAAGAACACGGCCTATCTGCAAATGAACAGCCTGAAAACCGAGGACACGGCCGTGTATTATTGTACGGTGGTGGTAGCTGCAGATGCTTTTGATATCTGG	330	10	3.0303	IGLV4-69*01	IGLJ2*01	TGTCAGACCTGGGGCACTGGCACCGTGGTATTC	CQTWGTGTVVF	CAGCTTGTGCTGACTCAATCGCCCTCTGCCTCTGCCTCCCTGGGAGCCTCGGTCAAGCTCACCTGCACTCTGAGCAGTGGGCACAGCAGCTACGCCATCGCATGGCATCAGCAGCAGCCAGAGAAGGGCCCTCGGTACTTGATGAAGCTTAACAGTGATGGCAGCCACAGCAAGGGGGACGGGATCCCTGATCGCTTCTCAGGCTCCAGCTCTGGGGCTGAGCGCTACCTCACCATCTCCAGCCTCCAGTCTGAGGATGAGGCTGACTATTAC	273	0	0	0.5	1
JDD11	JA0355	MSP1	Adult	aMBC	IGHV3-73*01	IGHD2-15*01	IGHJ3*01	IGM	IGM	TGTACGGTGGTGGTAGCTGCAGATGCTTTTGATATCTGG	CTVVVAADAFDIW	-0.452	-1.52	GAGGTGCAGCTGGTGGAGTCCGGGGGAGGCTTGGTCCAGCCTGGGGGGTCCCTGCAACTCTCCTGTGCAGCCTCTGGGTTCACCTTCAGTGGCTCTGCTATGCACTGGGTCCGCCAGGCTTCCGGGAAAGGGCTGGAGTGGGTTGGCCGTATTAGAAGCAAAGCTAATAATTACGCGACAACATATGGTGCGTCGGTGAAAGGCAGGTTCACCATCTCCAGAGATGACTCAAAGAACACGGCCTATCTGCAAATGAACAGCCTGAAAACCGAGGACACGGCCGTGTATTATTGTACGGTGGTGGTAGCTGCAGATGCTTTTGATATCTGG	330	10	3.0303	IGKV4-1*01	IGKJ4*01	TGTCACCAATATTATTTTACTCCCCTCACTTTC	CHQYYFTPLTF	GACATCGTGATGAACCAGTCTCCAGACTCCCTGGCTGTGTCTCTGGGCGAGAGGGCCACCATCAACTGCAAGTCCAGCCAGAGTGTTTTATACACCTCCAACAATAAGAACTACTTAGCTTGGTACCAGCAGAAACCAGGACAGCCTCCTAAGCTGCTCATTTACTGGGCATCTACCCGGGAATCCGGGGTCCCTGACCGATTCAGTGGCAGCGGGTCTGGGACAGATTTCACTCTCACCATCAGCAGCCTGCAGGCTGAAGATGTGGCAGTTTATTACTGTCACCAATATTATTTTACTCCCCTCACTTTC	312	5	1.60256	0.5	1
JDD12	JA0355	MSP1	Adult	aMBC	IGHV3-21*01	IGHD3-3*01	IGHJ4*01	IGG1	IGG	TGTGCGAGTGGAGTCGTCCTTGATTACTGG	CASGVVLDYW	1.12	-0.734	CATTAGTAGTAGAAATACTTACATATACTACTCAGACTCAGTGAAGGGCCGATTCACCATCTCCAGAGACAACGCCAAGAACTCACTGTATCTGCAAATGAACAGCCTGAGAGCCGAGGACACGGCTGTGTATTATTGTGCGAGTGGAGTCGTCCTTGATTACTGG	166	6	3.61446	IGKV3D-20*01	IGKJ2*01	TGTCACCAGTATGATACTTACTCAGCTCGGACTTTT	CHQYDTYSARTF	GAGCCACCCTCTCCTGCAGGGCCCGTCAGAATCTCACCACCACTAACTTAGCCTGGTACCAGCAGAAACCTGGCCTGGCGCCCAGGCTCCTCATCTATGCGACATCCAGCAGGGCCACTGGCATCCCAGACAGGTTCAGTGGCAGTGGGGCTGGGACAGACTTCAGTCTCACCATCAGCAGACTGGAGCCTGTAGATTTTGCAGTGTATTACTGTCACCAGTATGATACTTACTCAGCTCGGACTTTT	248	19	7.66129	1	1
JDD3	JA0355	MSP1	Adult	cMBC	IGHV3-72*01	IGHD1-1*01	IGHJ4*01	IGM	IGM	TGTGTTCGAGTGGACGACTCGAACTGGTACTTTGACTACTGG	CVRVDDSNWYFDYW	0.142	-0.503	GAGGTGCACCTGGTGGCGTCTGGGGGAGGCGTGGTCCAGCCTGGAGGGTCCCGGAGACTCTCCTGTGAAGTCTCTGGATTCACCTTCCGTGACCACTACATGGACTGGGTCCGCCAGGCTCCAGGGAAGGGACTGGAGTGGGTTGGCCGCATTAGAGACGAAACTAAAAGTTATAGCACAACATACGCCGCGTCAGTGGAAGGCAGATTCACCATCTCAAGAGATGATTCAAAAAACTCACTGTATCTGCAAATGGAAAGCCTTAAAACCGACGACACGGCCGTATATTATTGTGTTCGAGTGGACGACTCGAACTGGTACTTTGACTACTGG	333	29	8.70871	IGKV4-1*01	IGKJ4*01	TGTCAGCAGTATTTTACCACTCCACTCACTTTC	CQQYFTTPLTF	GACATCGTGATGACCCAGTCTCCAGACTCCCTGGCTGTGTCTCTGGGCGAGAGGGCCACCATCAAGTGCGAGTCCAGTCAGAGTGTTTTATACGACTCCAACAATAAGGACTACTTAGCTTGGTACCAGCAAAAACCAGGACAGCCTCCTAGGCTGCTCATTTACTGGGCATCTACCCGGGAATCCGGGGTCCCTGGCCGATTCAGTGGCAGCGGGTCTGGGACAGATTTCACTCTCACCATCAGCGGGCTGCAGGCTGAAGATGTGGCAGTTTATTACTGTCAGCAGTATTTTACCACTCCACTCACTTTC	312	15	4.80769	1	1
JDD4	JA0355	MSP1	Adult	aMBC	IGHV4-34*01	IGHD6-19*01	IGHJ4*01	IGG1	IGG	TGTGCGAGAAGTGTTAAGCAGTGGCTAGTTCCTGCTGACTACTGG	CARSVKQWLVPADYW	0.192	-0.346	CAGGTGCAGCTACATCAGTGGGGCGCAGGACTGTTGAGGCCTTCGGAGACCCTGTCCCTCACCTGCGCGGTCAATGGTGGGTCTTTCACTGGTCATTACTGGAGCTGGGTCCGCCAGCCCCCAGGGAAGGGGCTGGAGTGGATTGGGGAAATCAGTCATCGTGGAAGCACCAGCTACAACCCGTCCCTCAAGAGTCGAGTCACCATATCAGGAGACACGTCCAAGAACCAATTCTCCCTGAATTTGACCTCTGTGACCGCCGCGGACGCGGCTGTGTACTACTGTGCGAGAAGTGTTAAGCAGTGGCTAGTTCCTGCTGACTACTGG	327	19	5.8104	IGKV1-5*01	IGKJ3*01	TGCCATCAATATAGTAGTTATCCTTTCACTTTC	CHQYSSYPFTF	GACATCCAGATGACCCAGTCTCCTTCCACCCTGTCTGCATCTGTAGGAGACAGAGTCACCATCACTTGCCGGGCCAGTCAGTATATTAGTACCTGGGTGGCCTGGTATCAGCAGAAACCAGGGAAGGCCCCCAATCTCCTGATCTATAAGGCGTCTAGTTTACAAAGTGGGGTCCCATCAAGGTTCAGCGGCAGTGGATCTGGGACAGAATTCACTCTCACCATCAGCAGCCTGCACCCTGATGATTTTGCAACTTATTACTGCCATCAATATAGTAGTTATCCTTTCACTTTC	294	19	6.46259	1	1
JDD5	JA0355	MSP1	Adult	aMBC	NA	NA	NA	NA	NA	NA	NA	NA	NA	NA	NA	NA	NA	IGKV2-30*01	IGKJ2*01	TGCATGCAAGGTACACACTGGCCTCCGAACACTTTT	CMQGTHWPPNTF	TGTTGTGATGACTCAGTCTCCACTCTCCCTGCCCGTCACCCTTGGACAGCCGGCCTCCATCTCCTGCAGCTCTAGTCAAAGCCTCGTATACAGTGATGGAAACACCTACTTGAATTGGTTTCAGCAGAGGCCAGGCCAATCTCCAAGGCGCCTAATTTATAAGGTTTCTAACCGGGACTCTGGGGTCCCAGACAGATTCAGCGGCAGTGGGTCAGGCACTGATTTCACACTGAAAATCAGCAGGGTGGAGGCTGAGGATGTTGGGGTTTATTACTGCATGCAAGGTACACACTGGCCTCCGAACACTTTT	310	2	0.645161	1	1
JDD6	JA0355	MSP1	Adult	cMBC	IGHV2-5*01	IGHD3-10*01	IGHJ4*01	IGM	IGM	TGTGGTCACAGACTAGTCGGGAGGGGAAGCTGGGACGTAGGAGTTGTTGATTACTGG	CGHRLVGRGSWDVGVVDYW	-0.619	-0.908	CAGATCACCTTGGAGGAGTCTGGTCCTCCGCGGGTGAAACCCACACAGACCCTCACGCTGACCTGCACCTTCTCTGGATTCTCACTCAGCACTAGTGGAGTGGGTGTGGCCTGGATCCGTCAGCCCCCAGGAAAGGCCCTGGAGTGGCTTGCAGTCATTTATTGGGATAATGATAAGCGCTATAGTCCATCTCTGAAAAGCAGGCTCACCATCACCAAGGACACCTCCAAAAACCAGGTGGTCCTAACAATGACCAACATGGACCCTGTGGACACAGCCACATATTACTGTGGTCACAGACTAGTCGGGAGGGGAAGCTGGGACGTAGGAGTTGTTGATTACTGG	345	15	4.34783	IGKV3D-20*01	IGKJ4*01	TGTCAGCAGTATGGGGGTTTACCTCCAACTTTC	CQQYGGLPPTF	GAAATTGTGTTGACGCAGTCTCCAGACACCCTGTCTTTGTCTCCAGGGGAAACAGCCACCCTCTCCTGCAGGGCCAGTCAGAGTGTTTGTAGCAACTACCTAGCCTGGTACCAGCAGAAACCTGGCCTGGCGCCCAGACTCCTCCTCTATGATGCATCCAACAGGGCCACTGGCATCCCAGACAGGTTCAGTGGCAGTGGGTCTGGGACAGACTTCACTCTGATCATCAGCAGACTGGAGCCTGAAGATTTTGCAGTGTATTTCTGTCAGCAGTATGGGGGTTTACCTCCAACTTTC	297	17	5.72391	1	1
JDD7	JA0355	MSP1	Adult	aMBC	IGHV4-59*01	IGHD5-12*01	IGHJ4*01	IGG1	IGG	TGTGCGAGAGGGAGAAGATATACTTATCGTAGTCTTACCCTTTCCTTTGACTCCTGG	CARGRRYTYRSLTLSFDSW	-0.256	-0.773	CAAGTGCAGCTGCAGGAGTCGGGCCCTGGACTGGTGAAGCCTGCGGAGACCCTGTCCCTCACCTGCAGTGTCTCTGGCGCCTCCATTAGTCCTTACTACTGCACCTGGATCCGCCAATCCCCAGGGAAGGGATTGGAATGGATAGGATATATTTATTACGCTGGGAGCGCCCACTACAACCCCTCCCTCAAGAGTCGAGTCACCATATCACTAGACACGTCCGAGAACCAGTTCTCCCTGAGGCTGAACTCTGTGACCGCTGCGGACACGGCCATTTATTACTGTGCGAGAGGGAGAAGATATACTTATCGTAGTCTTACCCTTTCCTTTGACTCCTGG	339	30	8.84956	IGLV1-51*01	IGLJ2*01	TGCGGAACATGGGACAGTAGCCAGAGTGTTGTGCTATTC	CGTWDSSQSVVLF	CAGACTGCGTTGACGCAGCCGCCCTCAGTGTCTGCGGCCCCAGGACAGAAGGTCACCATCTCCTGCTCTGGAAGCAACTCCAACATTGGGAATAATTATGTATCCTGGTACCAGCGCCTCCCAGGAGCAGCCCCCAAACTGCTCATTTATGACAATAGTCAGCGACCCTCAGGGATTCCTGACCGATTCTCTGCCTCCAAGTCCGGCACGGCAGCCACCCTGGGCATCACAGGACTCCAGACTGGGGACGAGGCCGATTATTAT	264	18	6.81818	1	1
JDD8	JA0355	MSP1	Adult	cMBC	IGHV3-23*01	IGHD6-6*01	IGHJ6*01	IGM	IGM	TGTGCGAAAGGTGACTATAGCAGCTCCACGTCTAGCTACTACTACATGGACGTCTGG	CAKGDYSSSTSSYYYMDVW	1.42	0.454	GAGGTGCAGCTGTTGGAGTCTGGGGGAGGCTTGGTACAGCCTGGGGGGTCCCTGAGACTCTCCTGTGCAGCCTCTGGATTCACCTTTGACAGCTATGCCATGAACTGGGTCCGCCAGGCTCCAGGGAAGGGGCTGGAGTGGGTCTCAGGTATTCGTGGTGGTGGTGGTAGCACATACTACGCAGAGTCCGTGAAGGGCCGGTTCACCATCTCCAGAGACAATTCCAAGAGCACGTTGTATCTGCAAATGAACAGCCTGAGAGCCGAGGACACGGCCGTATATTACTGTGCGAAAGGTGACTATAGCAGCTCCACGTCTAGCTACTACTACATGGACGTCTGG	342	9	2.63158	IGKV4-1*01	IGKJ4*01	TGTCAGCAATATTATAGTAATCCGCTCACTTTC	CQQYYSNPLTF	CAGCTCCAACAATAACAAGTACTTAGCTTGGTACCAGCAGAAACCAGGACAGCCTCCTAAGCTGCTCATTAACTGGGCATCTACCCGGGAATCCGGGGTCCCTGACCGATTCAGTGGCAGCGGGTCTGGGACAGATTTCACTCTCACCATCAGCAGCCTGCAGGCTGAAGACGTGGCACTTTATTACTGTCAGCAATATTATAGTAATCCGCTCACTTTC	220	6	2.72727	1	2
JDD9	JA0355	MSP1	Adult	cMBC	IGHV3-48*01	IGHD2-15*01	IGHJ4*01	IGG1	IGG	TGTGCGAGAGGCCGTAGTCGGGCGGTCTCTCTCGACTATTGG	CARGRSRAVSLDYW	-1.01	-1.35	GAAGTTCAACTGGTGGAATCTGGGGGACGTTTGGTGCAGCCGGGGGGGTCCCTGAGACTCTCTTGTGCAGCCTCTGCATTCGACTTTAGTAATTATGAAATGACTTGGGTCCGCCAGGCTCCAGGGAAGGGTCTGGAGTGGGTCTCATTCATTAGTCGTGACGGTGGCAACATCTATTACTCGCCCTCTGTCGAGGGCCGCTTCACCATTTCCAGAGACAACGCCAGAAACACACTGTTTTTGGAGATGACCAGCCTCACAGTCGACGACACGGCACTTTATTACTGTGCGAGAGGCCGTAGTCGGGCGGTCTCTCTCGACTATTGG	327	58	17.737	IGKV3-15*01	IGKJ4*01	TGTCAGCAATATAGTTCATGGCCACTCACTTTC	CQQYSSWPLTF	CCACCCTGTCTTGTAGGACCAGTCAGAGTGTTACAAACAATTTAGCGTGGTACCAACAGAAACCTGGCCAGTCTCCTAGGCGCCTCATTTATGCAACCTTCACCAGGGCCACTGGAGTCCCAGTCAGGTTCAGTGGCAGTGGGTCTGGGACAGACTTCACTCTCACCATCACCAACTTGCAGTCTGAAGATTATGCAGTTTATTACTGTCAGCAATATAGTTCATGGCCACTCACTTTC	239	35	14.6444	1	1
JDE1	JA0356	TT	Adult	cMBC	NA	NA	NA	NA	NA	NA	NA	NA	NA	NA	NA	NA	NA	IGKV2-24*01	IGKJ3*01	TGCATGCAAGCGACAGAATTTCCATTTACTTTT	CMQATEFPFTF	GACATAATTATGCCCCAGACTCCACTCTCCTCACCTGTCACCCTTGGACAGCCGGCCTCCATTTCCTGCAACTCTAGTCAAGGACTCGTCCACAGCGATGGAAACACCTACTTGAGTTGGCTTCAGCAGAGGCCAGGCCAGCCTCCAAGGCTCCTGATTTATAAGATTTCTAAACGATTCTCTGGGGTCCCAGACAGATTCAGTGGCAGTGGGGCAGGCACGGATTTCACTCTGAAAATCAGCAGGGTCGAAGCTGAGGATGTCGGCGTTTATTACTGCATGCAAGCGACAGAATTTCCATTTACTTTT	309	24	7.76699	1	1
JDE10	JA0356	TT	Adult	cMBC	IGHV4-38-2*01	.	IGHJ4*01	IGG1	IGG	TGTGCGGCGGGCCTCGCTCCCGTGGACTACTGG	CAAGLAPVDYW	1.22	-0.917	TCATCATTTCTTTAGACCCGTCGAAGAATCAATTCTCCCTGAAGATGAGGTCTATGGTCGCCGCAGACACGGCCATATATTACTGTGCGGCGGGCCTCGCTCCCGTGGACTACTGG	116	15	12.931	IGKV3-20*01	IGKJ4*01	TGTCAGCACTATGGTAACTCACTGCTCACTTTC	CQHYGNSLLTF	GGAAAGAGCCACCCTCTCCTGCAGGGCCAGTCAGAGTCTTGGCTGCGGCTACTTAGCCTGGTACCAGCAGAAACCTGGCCGGGCTCCCAGGCTCCTCATCAATGGTGAATCCACCAGGGCCACTGGCATCCCAGACAGGTTCAGTGGCAGTGCGTCTGGGACAGACTTCACTCTCACCATCAGCCGACTGGAGCCTGAAGATTTTGCAGTGTATTACTGTCAGCACTATGGTAACTCACTGCTCACTTTC	250	12	4.8	1	1
JDE11	JA0356	TT	Adult	cMBC	IGHV3-69-1*01	IGHD1-1*01	IGHJ6*01	IGG1	IGG	TGTGCGAGATATGATTCTCGCCTGTTTGGAACGACCTCCTTTCACGGTTTGGACGTCTGG	CARYDSRLFGTTSFHGLDVW	-1.17	-0.425	TAGAGTATGCAGACTCTGTGAAGGGCCGATTCACCATCTCCAGAGACGACGCCAAGAACTCAGTCTACCTGCATTTGAATAGAGTGAGAGTCGACGATATGGCTGTTTATTACTGTGCGAGATATGATTCTCGCCTGTTTGGAACGACCTCCTTTCACGGTTTGGACGTCTGG	173	18	10.4046	IGKV1-5*01	IGKJ2*01	TGCCAACAGTATAATGCTTACCCTTACACTTTT	CQQYNAYPYTF	GACATCCAGATGACCCAGTCTCCTGACACCCTGTCTGCATCTGTGGGAGACAGAGTGACCATCACTTGTCGGGCCAGTCAGGATATTGGAAGCTGGTTGGCCTGGTATCAGCAGAAACCAGGGAAAGCCCCTAAACTCCTGATTTATAAGGCGTCTAATTTAGAAAGTGGGGTCCCAATAAACTTCAGCGGCAGTGGATCTGGGACAGAATTCACTCTCACCATCGACAGCCTGCAGCCTGATCATTTTGCAACTTACTACTGCCAACAGTATAATGCTTACCCTTACACTTTT	294	28	9.52381	1	1
JDE12	JA0356	TT	Adult	cMBC	NA	NA	NA	NA	NA	NA	NA	NA	NA	NA	NA	NA	NA	IGKV3-15*01	IGKJ1*01	TGTCAGCAATATAAAACTTGGCCTCGGACGTTC	CQQYKTWPRTF	GAAATAGTGATGACGCAGTCTCCAGCCACCCTGTCTGTGTCTCCAGGCGCAAGAGTCACCCTCTCCTGCAGGGCCAGTCAGAGTGTTGGAAGCGACTTCGCCTGGTATCAGCAGAGACCTGGCCAGGCTCCCAGGCTCCTCATCTATGATTCAGTGACAAGGGACAGTGGTATCCCACCCAGGTTCAGTGGCAGTGGGACTGGGACAGAGTCCACTCTCACCATCAGCAGCCTGCAGTCTGAAGATTTTGCAATTTATTACTGTCAGCAATATAAAACTTGGCCTCGGACGTTC	294	25	8.5034	1	1
JDE2	JA0356	TT	Adult	cMBC	IGHV1-69-2*01	IGHD3-16*01	IGHJ5*01	IGG1	IGG	TGTGGAAAGTTGGGGTCCTGG	CGKLGSW	-0.744	-0.733	GACGTCCGCTTGGAACAATCTGGGGCTCAAGTGAGACGGCCTGGGGCCACAGTGAAGATCTCCTGCAAGATTTCGGGATTCACCTTCACTGACTTCTACATACATTGGATAAAAGACGTCCCTGGAGGAGGACTTGAGTGGGTGGGACTAGTTGATCCTGAAGATGATATGACACAGTATGCAGTGATGTTTCAGGGTAGAGTCACCATAACCGCGGACACGTCTACAAACACATCCCACTTCGAACTCAGGAGCCTCAAGTCTGAAGACACGGGCGTCTACTACTGTGGAAAGTTGGGGTCCTGG	306	60	19.6078	IGKV1D-17*01	IGKJ1*01	TGTCTACACCATTGGGAGTTCCCGTATAGTTTC	CLHHWEFPYSF	CATCCAGATGACCCAGTCTCCATCTGCCTTGTCTGCATCTGTAGGAGACACAGTCACCATCACTTGTCGGGCGAGCGAGGATATCACCGATTTTTTAGCCTGGTTTCAGAAGAAACCAGGAACAGCCCCTCAACGTTTGGTATATAATTCAATCACTTTGCAGAGTGGAGTCCCTTCTCGATTCCGCGGCAGTGGATCTGGGACAGAATTCAGTCTTACAATTAACAACCTGCAGCCTGAAGATTTTGGAATGTATTTCTGTCTACACCATTGGGAGTTCCCGTATAGTTTC	292	46	15.7534	1	1
JDE3	JA0356	TT	Adult	cMBC	IGHV3-11*01	IGHD3-3*01	IGHJ6*01	IGG1	IGG	TGCGCGAGATTTGATCCTCGGATCTTTGGAGTGGCCTCCTTCCACGGTTTGGACGTCTGG	CARFDPRIFGVASFHGLDVW	-1.55	-0.985	CTCTTGTACAGCGTCTGGATTCACTTTTACCGACTATGAAATACATTGGGTCCGCCAGACTTCAGGGAAGGGCCTGCAGTGGGTCTCCTATATAAGTAAGAGTGGGAGTAGTATAGACTACGCAGATTCTGTGAAGGGCCGATTCTCCATATCCAGAGACGACGCCAAGAATTCAGTCTATCTGCGACTTAGTAATGTGAGAGTCGGTGACTCGGGAGTATATTATTGCGCGAGATTTGATCCTCGGATCTTTGGAGTGGCCTCCTTCCACGGTTTGGACGTCTGG	286	55	19.2308	IGKV1-5*01	IGKJ2*01	TGCCAACAGTATAACGATTATCCATATACTTTC	CQQYNDYPYTF	GACATCCAGATGACCCAGTCTCCTGACATACTGTCTGCATCTGTGGGAGACAGAGTGACCATCACATGTCGGGCCAGTGAGAGTATTAGAGGCTGGTTGGCCTGGTATCAACAGAAACCAGGGAAAGCCCCTAAACTCCTGATTTATAAGGCGTCTAATTTAGAAAGAGGGGTCCCATTGAGGTTCAGCGGCGGTGAATCTGGGACGGAATTCACTCTCACCATCAGCAGCCTGCAGCCTGAAGATTTTGCAACTTATTACTGCCAACAGTATAACGATTATCCATATACTTTC	294	32	10.8844	1	1
JDE4	JA0356	TT	Adult	cMBC	IGHV1-69*01	IGHD6-6*01	IGHJ4*01	IGG1	IGG	TGTGCGACACATAGACCATCTCGTCTTCTTTTTTTATTCTACTGG	CATHRPSRLLFLFYW	-0.0982	-0.73	CAGGTCCAGCTGGTGCAATCTGGGCCTGAGGTGAAGAAGCCTGGGTCCTCAGTGAAGGTCTCCTGCAAGGTGTCTGGAGACACCTTTAGTAAATACAGTGTCGCCTGGGTGCGACAGGCCCCTGGACAAGGACTGGAGTTGCTGGCCAGGACCATCCCTGTCTTATATACACCTACTTACGCGCAGAAGTTCCAAGGCAGAGTCAAGATTACTGTCGACGAATCCACGACTACAGCCTTCATGGAGCTGCGCGGCCTCACATCTGAGGACACGGCCATTTATTTCTGTGCGACACATAGACCATCTCGTCTTCTTTTTTTATTCTACTGG	330	49	14.8485	IGLV2-14*01	IGLJ2*01	TGCAGCTCATATACAAGCAGCAGCACTTGGGTGTTC	CSSYTSSSTWVF	CAGTCTGCCCTGACTCAGCCTGCCTCCGTGTCTGGGTCTCCTGGACAGTCGATCACCATCTCCTGCACTGGAACCAGCAGTGACGTTGGTGGTTATAACTATGTCTCCTGGTACCAACAGCACCCAGGCAAAGCCCCCAAACTCATGATTTATGAGGTCAGTAATCGGCCCTCAGGGGTTTCTAATCGCTTCTCTGACTCCAAGTCTGGCAACACGGCCTCCCTGACCATCTCTGGGCTCCAGGCTGAGGACGAGGCTGATTATTAC	267	1	0.374532	0.5	1
JDE4	JA0356	TT	Adult	cMBC	IGHV1-69*01	IGHD6-6*01	IGHJ4*01	IGG1	IGG	TGTGCGACACATAGACCATCTCGTCTTCTTTTTTTATTCTACTGG	CATHRPSRLLFLFYW	-0.0982	-0.73	CAGGTCCAGCTGGTGCAATCTGGGCCTGAGGTGAAGAAGCCTGGGTCCTCAGTGAAGGTCTCCTGCAAGGTGTCTGGAGACACCTTTAGTAAATACAGTGTCGCCTGGGTGCGACAGGCCCCTGGACAAGGACTGGAGTTGCTGGCCAGGACCATCCCTGTCTTATATACACCTACTTACGCGCAGAAGTTCCAAGGCAGAGTCAAGATTACTGTCGACGAATCCACGACTACAGCCTTCATGGAGCTGCGCGGCCTCACATCTGAGGACACGGCCATTTATTTCTGTGCGACACATAGACCATCTCGTCTTCTTTTTTTATTCTACTGG	330	49	14.8485	IGKV1-5*01	IGKJ2*01	TGTCAACAATTTGAAAGTGACCCGTACACCTTT	CQQFESDPYTF	GACATCCAGATGACCCAGTCTCCTTCCACTCTGTCTGCATCTGTAGGAGACAGCGTCACCATCACTTGCCGGGCCAGTCAGAGCATCACCACTTGGCTGGCCTGGTATCAGCAGAAACCAGGGAAAGCCCCTGAACTCATGATCTACAGGGCGTCTCGCTTAGAAAGTGGGGTCCCCTCCAGGTTCAGCGGCAGTGGGTCTGGGACAGACTTCACTCTCACCATCAACAGCCTCCAGCCTGATGATTTTGCAACATATTACTGTCAACAATTTGAAAGTGACCCGTACACCTTT	294	35	11.9048	0.5	1
JDE5	JA0356	TT	Adult	cMBC	NA	NA	NA	NA	NA	NA	NA	NA	NA	NA	NA	NA	NA	IGLV1-40*01	IGLJ1*01	TGCCAGTCGTTCGACATGGGCCTGACTGCTTATGTCTTC	CQSFDMGLTAYVF	CAGTCTGTACTGACACAGCCGCCCTCAGTGTCTGGGGCCCCAGGGCTGAGGGTCACCATCTCCTGCACTGGGAGCGACTCCAACATCGGGGCCGGTTTTGATGTACACTGGTACCAACAGTTTCCACCAGCGGCCCCCAAACTCCTTATCTCTACTAACACCAATCGGCCCTCAGGGGTCCCTGACCGATTCTCTGCCTCCAAGTCTGGCACTTCTGCCTCCCTGGCCATCACTGGGCTCCAGCCTGAGGATGAGGCTGATTACTAT	267	32	11.985	1	1
JDE6	JA0356	TT	Adult	cMBC	IGHV3-33*01	IGHD7-27*01	IGHJ4*01	IGM	IGM	TGTGCTCACCAGGTAACTGGGGATCTTCACTACTGG	CAHQVTGDLHYW	-0.51	-2.05	CAGGTGCAGCTGGTGGAGTCTGGGGGAGGCGTGGTCCAGCCTGGGGGGTCTCTGAGACTCTCCTGTGCAGCGTCTGGATTCACCTTCAGTAGTTATGGCATGCACTGGGTCCGCCAGGCTCCAGGCAAGGGACTGGAGTGGGTAGCATTTATACGGTCTGATGGAAATAATAAAAACTATGCAGACTCCGTGAAGGGCCGATTCACTATCTCCAGAGACAATTCCAAGAACACGTTGTATCTGCAAATGAACAGCCTGAGAGCTGAGGACACGGCTGTATATTTCTGTGCTCACCAGGTAACTGGGGATCTTCACTACTGG	321	15	4.6729	IGKV1-17*01	IGKJ4*01	TGTCTACAGCATAATAGTTACCCTCTCACTTTC	CLQHNSYPLTF	GACATCCAGATGACCCAGTCTCCATCCTCCCTGTCTGCATCTGTAGGAGACAGAGTCACCCTCACTTGCCGGGCAAGTCAGGGCATTAGAAATGATTTAGGCTGGTATCAGCAGAAACCAGGGAAAGCCCCTAAGCGCCTGATCTATGCGGCATCCACTTTGCAAAGTGGGGTCCCATCAAGGTTCAGCGGCAGTGGATCTGGGACAGATTTCACTCTCACAATCACCAGCCTGCAGCCTGAAGATTTTGCAACTTATTACTGTCTACAGCATAATAGTTACCCTCTCACTTTC	294	5	1.70068	0.5	1
JDE6	JA0356	TT	Adult	cMBC	IGHV3-33*01	IGHD7-27*01	IGHJ4*01	IGM	IGM	TGTGCTCACCAGGTAACTGGGGATCTTCACTACTGG	CAHQVTGDLHYW	-0.51	-2.05	CAGGTGCAGCTGGTGGAGTCTGGGGGAGGCGTGGTCCAGCCTGGGGGGTCTCTGAGACTCTCCTGTGCAGCGTCTGGATTCACCTTCAGTAGTTATGGCATGCACTGGGTCCGCCAGGCTCCAGGCAAGGGACTGGAGTGGGTAGCATTTATACGGTCTGATGGAAATAATAAAAACTATGCAGACTCCGTGAAGGGCCGATTCACTATCTCCAGAGACAATTCCAAGAACACGTTGTATCTGCAAATGAACAGCCTGAGAGCTGAGGACACGGCTGTATATTTCTGTGCTCACCAGGTAACTGGGGATCTTCACTACTGG	321	15	4.6729	IGKV3-15*01	IGKJ2*01	TGTCAGCAGTATAATCACTGGCCTCCATACACTTTT	CQQYNHWPPYTF	GAAATAGTGATGACGCAGTCTCCAGCCACCCTGTCTGTGTCTCCAGGGGAAAGAGCCACCCTCTCCTGCAGGGCCAGTCAGAGTGTTAGGAACAACTTAGCCTGGTACCAGCAGAAACCTGGCCAGGCTCCCAGTCTCCTCATCTATGGTGCATCCACCAGGGCCACTGGTATCCCAGCCAGGTTCAGTGGCAGTGGGTCTGGGACAGAGTTCACTCTCACCATCAGCAGCCTGCAGTCTGAAGATTTTGCAGTTTATTACTGTCAGCAGTATAATCACTGGCCTCCATACACTTTT	297	5	1.6835	0.5	1
JDF1	JA0152	TT	Adult	cMBC	NA	NA	NA	NA	NA	NA	NA	NA	NA	NA	NA	NA	NA	IGKV4-1*01	IGKJ4*01	TGTCAGCAATATTATACTGTTCCGCTCACTTTC	CQQYYTVPLTF	GTCTCCAGACTCCCTGGCTGTGTCTCTGGGCGAGAGGGCCACCATCAACTGCAAGTCCAGCCAGAGTCTTTTATACAGCGACAATAAGAACTACTTAGCTTGGTACCAGCAGAAACCAGGCCAGCCTCCTCAGCTGCTCATTCATTCGGCGTCTATCCGGGAGTCCGGGGTCCCTGACCGATTCAGTGGCAGCGGGTCTGGGGCAGAATTCACTCTCACCATCAGCAGCCTGCAGGCTGAAGATGTGGCAGTTTATTACTGTCAGCAATATTATACTGTTCCGCTCACTTTC	292	16	5.47945	1	1
JDF10	JA0152	TT	Adult	cMBC	IGHV3-74*01	IGHD4-17*01	IGHJ4*01	IGA1	IGA	TGTGCAAGAGAAAAGACTACGGTGACTGCGTTAGACTACTGG	CAREKTTVTALDYW	1.82	1.22	GAGGTGCAGCTGGTGGAGTCCGGGGGAGACTTAATTCAGCCTGGGGGGTCCCTGAGACTCTCCTGTGCAGCCTCTGGACTCACCTTCAGTCGCTACTGGATGCACTGGGTCCGCCAAACTCCAGGGAAGGGGCTGGTGTGGGTCTCACGTATTAGTGAGGATGGGAGTACCACACACTACGCGAACTCCGTGAAGGGCCGATTCACCATCTCCAGAGACAACGCCAAGAACAAGGTGTACCTGGAAATGAACAGTCTGAGAGTCGAGGACACGGCTGTGTATTACTGTGCAAGAGAAAAGACTACGGTGACTGCGTTAGACTACTGG	327	18	5.50459	IGKV1-33*01	IGKJ4*01	TGTCAACACTATGATTATCTCCCGTTCACTTTC	CQHYDYLPFTF	GACATCCAGATGACCCAGTCTCCATCCTCCCCGTCTGCATCTGTAGGAGACAGCGTCACCATCACTTGCCAGGCGAGTCAGGACATTGGCAATCTTTTAAATTGGTATCAGCAGAGACCAGGGAAAGCCCCTAAGCTCCTAATCTACGGTGCATCCAATTTGGAAACAGGGGTCCCATCACGGTTCAGTGGACGTGGATCTGGGACAAATTTTACTTTCACCATCAGCAGCCTGCAGCCTGAGGATTTTGCAACATTTTACTGTCAACACTATGATTATCTCCCGTTCACTTTC	294	19	6.46259	1	1
JDF11	JA0152	TT	Adult	Naïve	IGHV4-4*01	IGHD6-13*01	IGHJ2*01	IGM	IGM	TGTGCAATGGAGGACACCTCCGGGTATAGCACTGCCGTCGGGTGGTACCTCGCTCTCTGG	CAMEDTSGYSTAVGWYLALW	0.98	-0.565	GACCACCAACTACAACCCGTCCCTCAAGGGTCGCGTCACCATGTCAGTAGACAAGTCCAAGAACCAGTTCTCCCTGAAGCTGAGGTCTGTGACCGCCGCGGACACGGCCGTGTATTTCTGTGCAATGGAGGACACCTCCGGGTATAGCACTGCCGTCGGGTGGTACCTCGCTCTCTGG	178	8	4.49438	IGKV3-15*01	IGKJ2*01	TGTCAACACTATATTAACAGGCCTCCGTACACTTTT	CQHYINRPPYTF	GAAATAGTGATGACGCAGTCTCCAGCCACCCTGTCTGTGTCTCCAGGGGAAAGACTCACCCTCTCCTGCAGGGCCAGTCAGAGTGTTAGAAGCAACTTAGCCTGGTACCAGCAGAAACCTGGCCAGGCTCCCAGGCTCCTCATCTATGGTGCATCCACCAGGGCCACTGGTATCCCAGCCAGGTTCAGTGGCAGTGGGTCTGGGACAGAGTTCACTCTCACCATCAGCAGCATGCAGTCTGAAGATTTTGCAGTTTATTACTGTCAACACTATATTAACAGGCCTCCGTACACTTTT	297	9	3.0303	1	1
JDF12	JA0152	TT	Adult	cMBC	IGHV3-7*01	.	IGHJ6*01	IGA1	IGA	TGTGCGAGAGAAAAGCGAAATTACTACTACTACTACGGTATGGACGTCTGG	CAREKRNYYYYYGMDVW	-0.328	-0.498	CTATTGGATGAGCTGGGTCCGCCAGGCTCCAGGGAAGGGGCTGGAGTGGGTGGCCAACATAAAGCAAGATGGAAATGAGAAATCCTATGTGGACTCTGTGAAGGGCCGATTCACCATCTCCAGAGACAACGCCAAGAATTCATTGTATCTGCAAATCAACAACCTGAGAGCCGAGGACACGGCTGTGTATTACTGTGCGAGAGAAAAGCGAAATTACTACTACTACTACGGTATGGACGTCTGG	244	6	2.45902	IGKV1-33*01	IGKJ3*01	TGTCAACAGTATTATAATCTCCCCCCATTCACTTTC	CQQYYNLPPFTF	TTTGGAAACAGGGGTCCCATCAAGGTTCAGTGGAAGCGGATCTGGGACAGATTTTACTTTCACCATCAGCAGCCTGCAGCCTGAAGATATTGCAACATATTTCTGTCAACAGTATTATAATCTCCCCCCATTCACTTTC	139	4	2.8777	1	1
JDF2	JA0152	TT	Adult	cMBC	IGHV3-NL1*01	IGHD6-13*01	IGHJ4*01	Unknown	Unknown	TGTGCGAAAGATGCGGTGTTTATGGCAGCAGCAGCCTCTTTCTTTGACTACTGG	CAKDAVFMAAAASFFDYW	5.25	1.72	GCAGACTCCGTGAAGGGCCGATTCACCGTCTCCAGAGACAATTCCAAGAACACGCTGCATCTGCAAATGAACAGCCTGAGAGCTGCGGACACGGCTGTGTATTTCTGTGCGAAAGATGCGGTGTTTATGGCAGCAGCAGCCTCTTTCTTTGACTACTGG	159	4	2.51572	IGLV3-19*01	IGLJ2*01	TGTTCCTCCCGGGACACCAGTGATAATCATTTCGTGGTATTC	CSSRDTSDNHFVVF	GGAGACAGCCTCAGAAGCTCTTATGCAAGCTGGTACCAGCAGAAGCCAGGTCAGGCCCCTGTACTTGTCATCTCTTCTAAAAACAACCGGCCCTCAGGGATCCCAGACCGATTCTCTGGCTCCAAGTCTGGAAACACAGCTTCCTTGACCATCATTGGGGCTCAGGCGGAGGATGAGGCTGACTATTAC	189	15	8.44359	1	1
JDF3	JA0152	TT	Adult	Activated	IGHV2-5*01	IGHD3-22*01	IGHJ3*01	IGM	IGM	TGTGCCCACCGACTAGTCGGGGATAGTAGTGGCTGGAACCAGGGTGTTTTTGATATCTGG	CAHRLVGDSSGWNQGVFDIW	-2.4	-0.567	CAGATCACCTTGAAGGAGTCTGGTCCTACGCTGGTGGAACCCACACAGACCCTCACGCTGACCTGCACCTTCTCTGGCTTCTCACTCAGCACTAGTGGAGTGGGTGTGGGCTGGATCCGTCAGCCCCCAGGAAAGGCCCTGGAGTGGCTTGTATTCATTTATTGGGATGATGATAAGCGTTACAGCCCATCTCTGAGGAACAGACTCACCATCACCAAGGACACCTCCAAAAACCAGGTGGTCCTTACAATGACCAACATGGACCCTGTGGACACAGGCACATATTACTGTGCCCACCGACTAGTCGGGGATAGTAGTGGCTGGAACCAGGGTGTTTTTGATATCTGG	348	13	3.73563	IGKV1-5*01	IGKJ2*01	TGCCAACAGTATAATAGTTATTTGACTTTT	CQQYNSYLTF	GACATCCAGATGACCCAGTCTCCTTCCACCCTGTCTGCATCTGTAGGAGACAGAGTCACCATCACTTGCCGGGCCAGTCAGAGTATTGGTATCTGGTTGGCCTGGTATCAGCAGAAACCAGGGAAAGCCCCTAAGCCCCTGATCTATAAGGCGTCTAGTTTAGAAGGTGGGGTCCCATCAAGGTTCAGCGGCAGTGGATCTGGGACAGAATTCACTCTCACCATCAACAGCCTGCAGCCCGATGATTCTGCAACTTATTACTGCCAACAGTATAATAGTTATTTGACTTTT	291	14	4.811	1	1
JDF4	JA0152	TT	Adult	aMBC	IGHV1-69*01	IGHD3-10*01	IGHJ3*01	IGM	IGM	TGTGCGAGAGCCCCCCTATACGGTTCGGGGAGTGTTTACACCACCGGGGCTTTTGATGTCTGG	CARAPLYGSGSVYTTGAFDVW	-0.123	-0.191	AAGTACGCACAGAACTTCCAGGCCAGAGTCAGAATTACCGCGGACAAGTCCACGAATACAGTCTCCATGGAACTGCACAGCCTGACATTTGGCGACACGGCCATATACTACTGTGCGAGAGCCCCCCTATACGGTTCGGGGAGTGTTTACACCACCGGGGCTTTTGATGTCTGG	174	21	12.069	IGKV1-39*01	IGKJ2*01	TGTGAACAGAGTTGCTGTAGGCAGGCTGCTATGGAACCTTTT	CEQSCCRQAAMEPF	CTCGTGTGAACAGAGTTGCTGTAGGCAGGCTGCTATGGAACCTTTT	46	5	10.8696	0.5	1
JDF4	JA0152	TT	Adult	aMBC	IGHV1-69*01	IGHD3-10*01	IGHJ3*01	IGM	IGM	TGTGCGAGAGCCCCCCTATACGGTTCGGGGAGTGTTTACACCACCGGGGCTTTTGATGTCTGG	CARAPLYGSGSVYTTGAFDVW	-0.123	-0.191	AAGTACGCACAGAACTTCCAGGCCAGAGTCAGAATTACCGCGGACAAGTCCACGAATACAGTCTCCATGGAACTGCACAGCCTGACATTTGGCGACACGGCCATATACTACTGTGCGAGAGCCCCCCTATACGGTTCGGGGAGTGTTTACACCACCGGGGCTTTTGATGTCTGG	174	21	12.069	IGKV3-20*01	IGKJ1*01	TGTCACCAGTATGGGAGTACAGGGACGTTC	CHQYGSTGTF	GAAAATGTGTTGACGCAGTCTCCAGGCACCCTGTCCTTGTCTCCAGGAGATAGAGCCACCCTCTCCTGCAGGGCCAGTCAGAGCGTTAGCAGCAATAACTTAGCCTGGTACCAACAGAAGCCTGGCCAGGCTCCCAGTCTCCTCATTTATGGTGCATCCACCAGGGCCACTGGCATCCCAGAGAGGATCAGTGGCAGCGGGTCTGGGACAGACTTCACTCTCACCATCAGCAGACTGGAGCCTGACGATTTTGCAGTGTATTATTGTCACCAGTATGGGAGTACAGGGACGTTC	294	20	6.80272	0.5	1
JDF6	JA0152	TT	Adult	cMBC	NA	NA	NA	NA	NA	NA	NA	NA	NA	NA	NA	NA	NA	IGLV2-14*01	IGLJ2*01	TGCAGCTCATACACAAGCACCCATATTCCATTC	CSSYTSTHIPF	CACTCTGCCCTGACTCAGCCTGCCTCCGTGTCTGGGTCTCCTGGACAGTCGATCACCATCTCCTGCGCTGGCTTCAGCAGTGACGGTACTGGTTATAATTATGTCTCCTGGTACCAACAACACCCAGGCAAAGCCCCCAAACTCATTATTTATGATGTCAATAATCGGCCCTCAGGGGTTTCTGATCGCTTCTCTGGCTCCAAGTCTGGCAACACGGCCTCCCTGACCATCTCTGGGCTCCAGACTGAGGACGAGGGTGATTATTTC	267	18	6.74157	1	1
JDF7	JA0152	TT	Adult	Naïve	IGHV4-59*01	IGHD2-8*01	IGHJ3*01	IGM	IGM	TGTGCGAGAGTTAAAAAAGGGGCGGTACTAGTATTAGGGGGTTCTTTTGATGTCTGG	CARVKKGAVLVLGGSFDVW	-0.94	0.0987	TCTATTACACTGGGAGCACCAATTACAAGTCTTCCCTCAAGAGTCGAGTCGCCATATCACTAAACATGTCTCAGAAGCAGTTGTCCCTGAAGCTGAACTCTGTGACCACAGCGGACACGGCCATATATTACTGTGCGAGAGTTAAAAAAGGGGCGGTACTAGTATTAGGGGGTTCTTTTGATGTCTGG	188	18	9.57447	IGKV1-5*01	IGKJ2*01	TGCCAACAGTATAATGATTATTCATACACTTTT	CQQYNDYSYTF	GTGGGGTCCCATCAAGGTTCAGCGGCAGTGGATCTGGGACAGAGTTCACTCTCACCATCAGCGGCCTGCAGCCTGATGATTTTGCAACTTATTACTGCCAACAGTATAATGATTATTCATACACTTTT	128	7	5.46875	1	1
JDF8	JA0152	TT	Adult	Naïve	IGHV5-51*01	IGHD3-22*01	IGHJ3*01	IGM	IGM	TGTGTGAGACAGACCCCGTATTACTATGATAGTAGTGGTCCGAGGCCCGGGATTGATGCTTTTGATATCTGG	CVRQTPYYYDSSGPRPGIDAFDIW	0.644	-0.484	GGCTGGGTGCGCCAGATGCCCGGGAAAGGCCTGGAGTGGATGGGGATCATCTATCCTGGTGACTCTGATACCAGATACAGCCCGTCCTTCCAAGGCCAGGTCACCATCTCAGCCGACAAGTCCATCAGCACCGCCTACCTGCAGTGGAGCAGCCTGAAGGCCTCGGACACCGCCATGTATTACTGTGTGAGACAGACCCCGTATTACTATGATAGTAGTGGTCCGAGGCCCGGGATTGATGCTTTTGATATCTGG	255	2	0.784314	IGKV1-5*01	IGKJ2*01	TGCCAACAGTATAATAGTTATTCCACTTTT	CQQYNSYSTF	GACATCCAGATGACCCAGTCTCCTTCCACCCTGTCTGCATCTGTAGGAGACAGAGTCACCATCACTTGCCGGGCCAGTCAGAGTATTAGTAGCTGGTTGGCCTGGTATCAGCAGAAACCAGGGAAAGCCCCTAAGCTCCTGATCTATAAGGCGTCTAGTTTAGAAAGTGGGGTCCCATCAAGGTTCAGCGGCAGTGGATCTGGGACAGAATTCACTCTCACCATCAGCAGCCTGCAGCCTGATGATTTTGCAACTTATTACTGCCAACAGTATAATAGTTATTCCACTTTT	291	5	1.71821	1	1
JDF9	JA0152	TT	Adult	cMBC	IGHV2-5*01	IGHD4-17*01	IGHJ4*01	IGD	IGD	TGTGCACACAGGGCGACGTATAACGGTGACTGGAATGCAGGTTGGTTTGACTACTGG	CAHRATYNGDWNAGWFDYW	-0.452	-1.21	CAGATCACCTTGAAGGAGTCTGGTCCGACGCGGGTGAAACCCACACAGACCCTCACGCTGACCTGCACCTTCTCTGGGTTTTCACTCAGGACTACTGGAGTGGGTGTGGGCTGGATCCGTCGGCCCCCAGGAAAGGCCCTGGAATGGCTTGCATTCATTTATTGGGATGATGATAAGCGCTACAGCCCATCTCTGAAGAGCAGGCTCACCATCACCAAGGACACCTCCAAAAACCAGGTGGTCCTTACAATGACCAACATGGACCCTGTGGACACGGCCACATATTACTGTGCACACAGGGCGACGTATAACGGTGACTGGAATGCAGGTTGGTTTGACTACTGG	345	10	2.89855	IGKV3-20*01	IGKJ1*01	TGTCAACAGTATGGTAGCTCACCTCCGACGTTC	CQQYGSSPPTF	GGCCACTGGCATCCCAGACAGGTTCAGTGGCAGTGGGTCTGGGACAGACTTCACTCTCATCATCAACAGACTGGAGCCTGAAGATTTTGCAGTGTATTATTGTCAACAGTATGGTAGCTCACCTCCGACGTTC	133	5	3.7594	1	1
JDG11	JA0152	TT	Adult	cMBC	NA	NA	NA	NA	NA	NA	NA	NA	NA	NA	NA	NA	NA	IGKV4-1*01	IGKJ4*01	TGTCAACAATATTATACTGTTCCGCTCACCTTC	CQQYYTVPLTF	GACATCGTGATGACCCAGTCTCCAGACTCCCTGGCTGTGTCTCTGGGCGAGCGGGCCACCATCAACTGCAAGTCCAGCCAGACTCTTTTATACAGTGACAATAAGAATTACTTGGCTTGGTACCAGCAGAAACCAGGACAGCCTCCTCGGCTGCTCATTCACTGGGCTTCTATCCGGGAGTCCGCGGTCCCTGAGCGATTCAGTGGCAGCGGGTCTGGGTCAGATTTCACTCTCACCATCAGCAGCCTGCAGGCTGAAGATGTGGCAGTTTATTACTGTCAACAATATTATACTGTTCCGCTCACCTTC	309	21	6.79612	1	1
JDG12	JA0152	TT	Adult	cMBC	IGHV2-26*01	IGHD5-24*01	IGHJ4*01	IGD	IGD	TGTGCACGGAAGGGTCCCCTAACATATAGAGATCCTTACTTTGACTACTGG	CARKGPLTYRDPYFDYW	0.301	-0.462	CAGGTCACCTTGAAGGAGTCCGGTCCTGTTCTGATGAAAAACACAGAGGCCGTCACACTGACCTGCACCGTCTCTTGGTTTTCACTCAGCGGTGATAGAATGGGTGTGAACTGGATCCGTCAGCCCCCAGGGAAGGCCCTGGAGTGGCTTGCACACATTTCTTCGAGCGACGCAAAATTCTACAACCCTTCCCTGAAGAGCAGGCTCACCATCTCCAAGGACACCTCCAGAAGCCAGGTGTTCCTTACTATGACCAACATGGACCCTGCGGACACAGCCACGTATTTCTGTGCACGGAAGGGTCCCCTAACATATAGAGATCCTTACTTTGACTACTGG	339	29	8.55457	IGKV1-5*01	IGKJ2*01	TGCCAACAATATTATACTGACCCGTACACTTTT	CQQYYTDPYTF	GACATCCAGATGACCCAGTCTCCTTCCACCCTGTCTGCGTCTGTAGGAGACAGAGTCACCATCACTTGCCGGGCCACTCAGAGTATTAGTGGCTGGCTGGCCTGGTATCAGCAGACACCAGGGAAAGCCCCTAAGCTCCTGATCTACAAGACGTCTAATTTAGAAAGTGGGGTCCCGTCAAGGTTCAGCGGCAGTGCATCTGGGACAGAATTCACTCTCACCATCAGCAGCCTGCAGCCTGATGATTTTGCTACTTATTACTGCCAACAATATTATACTGACCCGTACACTTTT	294	18	6.12245	1	2
JDG2	JA0152	TT	Adult	cMBC	IGHV3-23*01	IGHD4-17*01	IGHJ3*01	IGA2	IGA	TGTGGGAAAGTCTTCGGTGACTATCCCCATGATGATTTTGATATCTGG	CGKVFGDYPHDDFDIW	0.569	-0.397	CCAGGGAAGGGGCTGGACTGGGTCGCAACTATTAGTGTGAGTGGTTTTGACACATTCTACGCAGACTCCGTCAAGGGCCGGTTCGCCATCTCCAGAGACACGTCCAAGAACACTCTATATCTGCAAATGAACAGCCTGAGAGCCGAGGACACGGCCGTCTATTACTGTGGGAAAGTCTTCGGTGACTATCCCCATGATGATTTTGATATCTGG	213	20	9.38967	IGKV3-11*01	IGKJ1*01	TGTCAGCAGCGTAGCGAGTGGCCTAGAACGTTC	CQQRSEWPRTF	GAAATTGTGTTGACACAGTCTCCCGCCACCCTGTCTTTGTCTCCAGGGGAAAGAGCCACCCTCTCCTGCAGGGCCAGTCAGAGTGTTAGTAAGTTCTTAGCCTGGTATCGACAGAAACCTGGCCAGTCTCCCAGACTCCTCATCTATGATGCATCCAACAGGGCCACTGGCATCCCAGCCAGGTTCAGTGGCCGTGGGTCTGGGACAGACTTCAGTCTCACCATCAGCAGTCTAGAGCCTGAAGATTCTGCAGTCTATTACTGTCAGCAGCGTAGCGAGTGGCCTAGAACGTTC	294	17	5.78231	1	1
JDG4	JA0152	TT	Adult	Activated	NA	NA	NA	NA	NA	NA	NA	NA	NA	NA	NA	NA	NA	IGKV1-5*01	IGKJ2*01	TGCCAACAGTATAATAGTTATTTGACTTTT	CQQYNSYLTF	CACTTGCCGGGCCAGTCAGAGTATTGGTATCTGGTTGGCCTGGTATCAGCAGAAACCAGGGAAAGCCCCTAAGCCCCTGATCTATAAGGCGTCTAGTTTAGAAGGTGGGGTCCCATCAAGGTTCAGCGGCAGTGGATCTGGGACAGAATTCACTCTCACCATCAACAGCCTGCAGCCCGATGATTCTGCAACTTATTACTGCCAACAGTATAATAGTTATTTGACTTTT	229	14	6.11354	0.5	1
JDG4	JA0152	TT	Adult	Activated	NA	NA	NA	NA	NA	NA	NA	NA	NA	NA	NA	NA	NA	IGKV3-20*01	IGKJ1*01	TGTCAGCAGTATGGTAGCTCACCCCTGTTC	CQQYGSSPLF	GGGTCTGGGACAGACTTCACTCTCACCATCAGCAGACTGGAGCCTGAAGATTTTGCAGTGTATTACTGTCAGCAGTATGGTAGCTCACCCCTGTTC	96	0	0	0.5	1
JDG5	JA0152	TT	Adult	cMBC	IGHV2-5*01	IGHD3-22*01	IGHJ3*01	IGM	IGM	TGTGCCCACCGACTAGTCGGGGATAGTAGTGGCTGGAACCAGGGTGTTTTTGATATCTGG	CAHRLVGDSSGWNQGVFDIW	-2.4	-0.567	CAGATCACCTTGAAGGAGTCTGGTCCTACGCTGGTGGAACCCACACAGACCCTCACGCTGACCTGCACCTTCTCTGGCTTCTCACTCAGCACTAGTGGAGTGGGTGTGGGCTGGATCCGTCAGCCCCCAGGAAAGGCCCTGGAGTGGCTTGTATTCATTTATTGGGATGATGATAAGCGTTACAGCCCATCTCTGAGGAACAGACTCACCATCACCAAGGACACCTCCAAAAACCAGGTGGTCCTTACAATGACCAACATGGACCCTGTGGACACAGGCACATATTACTGTGCCCACCGACTAGTCGGGGATAGTAGTGGCTGGAACCAGGGTGTTTTTGATATCTGG	348	13	3.73563	IGKV1-5*01	IGKJ2*01	TGCCAACAGTATAATAGTTATTTGACTTTT	CQQYNSYLTF	GAGTATTGGTATCTGGTTGGCCTGGTATCAGCAGAAACCAGGGAAAGCCCCTAAGCCCCTGATCTATAAGGCGTCTAGTTTAGAAGGTGGGGTCCCATCAAGGTTCAGCGGCAGTGGATCTGGGACAGAATTCACTCTCACCATCAACAGCCTGCAGCCCGATGATTCTGCAACTTATTACTGCCAACAGTATAATAGTTATTTGACTTTT	211	14	6.63507	1	1
JDG6	JA0152	TT	Adult	cMBC	IGHV3-74*01	IGHD3/OR15-3a*01	IGHJ1*01	IGM	IGM	TGTGCAAGAACTCGTCCGGGGTCTTGGACTGGCTTCCACCTTGAGAACTGG	CARTRPGSWTGFHLENW	-0.607	-0.217	GGGGAGGCTTAGTTCAGCCTGGGGGGTCCATGAGACTCTCCTGTGAAGTGTCTGGATTCACCTTCAGTAATTACTGGTTTCACTGGGTCCGTCAAGCTCCAGGGAACGGGCTGATGTGGGTCTCACTTATAAATAGTGATGGGAGTAAAACAACCTACGCGGACTCCGTGAAGGGCCGCTTCACCATCTCCAGAGACAACGCCAAGAGCACGCTGTATCTGCAAATGAACAGTCTGAGAGCCGAAGACTCGGCTGTGTATTACTGTGCAAGAACTCGTCCGGGGTCTTGGACTGGCTTCCACCTTGAGAACTGG	314	20	6.36943	IGKV1-5*01	IGKJ4*01	TGCCTACAGTATGATGATTTCCCGCTCACTTTC	CLQYDDFPLTF	GACATCCAGATGACCCAGTCTCCTTCCACCCTGTCTGCATCTGTGGGAGACAGAGTCACCATCACTTGCCGGGCCAGTCAGAGTATTAGTGGCTGGCTGGCCTGGTATCAGCAGAAGTCAGGGAAAGCCCCTAAACTCCTTATCTATGGGACGTCTACTTTAGAAAGTGGGGTCCCATCAAAGTTCAGCGGCAGTGCATCTGGGACAGAATTCAGTCTCACCATCAGCGGCCTGCAGCCTGATGATTTTGCAACTTATTACTGCCTACAGTATGATGATTTCCCGCTCACTTTC	294	22	7.48299	1	1
JDG7	JA0152	TT	Adult	cMBC	IGHV2-5*01	IGHD3-22*01	IGHJ3*01	IGM	IGM	TGTGCCCACCGACTAGTCGGGGATAGTAGTGGCTGGAACCAGGGTGTTTTTGATATCTGG	CAHRLVGDSSGWNQGVFDIW	-2.4	-0.567	CAGATCACCTTGAAGGAGTCTGGTCCTACGCTGGTGGAACCCACACAGACCCTCACGCTGACCTGCACCTTCTCTGGCTTCTCACTCAGCACTAGTGGAGTGGGTGTGGGCTGGATCCGTCAGCCCCCAGGAAAGGCCCTGGAGTGGCTTGTATTCATTTATTGGGATGATGATAAGCGTTACAGCCCATCTCTGAGGAACAGACTCACCATCACCAAGGACACCTCCAAAAACCAGGTGGTCCTTACAATGACCAACATGGACCCTGTGGACACAGGCACATATTACTGTGCCCACCGACTAGTCGGGGATAGTAGTGGCTGGAACCAGGGTGTTTTTGATATCTGG	348	13	3.73563	IGKV1-5*01	IGKJ2*01	TGCCAACAGTATAATAGTTATTTGACTTTT	CQQYNSYLTF	GACATCCAGATGACCCAGTCTCCTTCCACCCTGTCTGCATCTGTAGGAGACAGAGTCACCATCACTTGCCGGGCCAGTCAGAGTATTGGTATCTGGTTGGCCTGGTATCAGCAGAAACCAGGGAAAGCCCCTAAGCCCCTGATCTATAAGGCGTCTAGTTTAGAAGGTGGGGTCCCATCAAGGTTCAGCGGCAGTGGATCTGGGACAGAATTCACTCTCACCATCAACAGCCTGCAGCCCGATGATTCTGCAACTTATTACTGCCAACAGTATAATAGTTATTTGACTTTT	291	14	4.811	1	1
JDG8	JA0152	TT	Adult	Naïve	NA	NA	NA	NA	NA	NA	NA	NA	NA	NA	NA	NA	NA	IGLV2-14*01	IGLJ2*01	TGCAGCTCATCTTCAAGACATACTGTTCCGCTATTC	CSSSSRHTVPLF	CAGTCTGCCCTGACTCAGCCTGCCTCCGTGTCTGGGTCTCCTGGACAGTCGATCACCATCTCCTGCACTGGAACCAGCAGTGACGTTGGTGGTTTTAACTATGTCTCCTGGTACCAACATCACCCAGGCAAAGTCCCCAAACTCATAATTTATGAGGTCACTAATCGGCCCTCAGGGATTTCTAATCGCTTCTCTGGCTCCAAGTCTGGTAACACGGCCTCCCTGACCATCTCTGGGCTCCAGGCCGAGGACGAGGCTCATTATTAC	267	11	4.11985	1	1
JDG9	JA0152	TT	Adult	aMBC	IGHV3-49*01	IGHD3-16*01	IGHJ4*01	IGM	IGM	TGTACTATAGGGGGGGGGTACTGG	CTIGGGYW	-0.0807	-0.357	GCAAATGAACGGTCTGAGGAACGACGACACAGGCACCTATTATTGTACTATAGGGGGGGGGTACTGG	67	12	17.9104	IGKV4-1*01	IGKJ5*01	TGTCAGCAGTATCATGGGAGTCCGGTCACCTTC	CQQYHGSPVTF	CCCTGGCAGTGTCTCTGGGCGAGACGGCCACCATCAACTGCAAGTCCAGCCAGACAATTTTAAACACTTCCAAAAATAAGAACTCCTTAGCTTGGTATCAGCAGAAACCAGGCCAGCCTCCTACGTTGATCATGTTCTGGGCATCTACGCGACAATCCGCGGTCCCTGACCGATTCAGTGGCAGCGGGTCTGGGACAGATTTCACTCTCACCATCAGCAGCCTGCAGGCTGAAGATGTGGCAGTTTATTACTGTCAGCAGTATCATGGGAGTCCGGTCACCTTC	284	27	9.50704	1	1
JDH2	JA0152	TT	Adult	cMBC	IGHV5-51*01	IGHD3-22*01	IGHJ3*01	IGM	IGM	TGTGTGAGACAGACCCCGTATTACTATGATAGTAGTGGTCCGAGGCCCGGGATTGATGCTTTTGATATCTGG	CVRQTPYYYDSSGPRPGIDAFDIW	2.56	0	GAGGTGCAGCTGGTGCAGTCTGGAGCAGAGGTGAAAAAGCCGGGGGAGTCTCTGAAGATCTCCTGTAAGGGTTCTGGATACAGCTTTACCAGCTACTGGATCGGCTGGGTGCGCCAGATGCCCGGGAAAGGCCTGGAGTGGATGGGGATCATCTATCCTGGTGACTCTGATACCAGATACAGCCCGTCCTTCCAAGGCCAGGTCACCATCTCAGCCGACAAGTCCATCAGCACCGCCTACCTGCAGTGGAGCAGCCTGAAGGCCTCGGACACCGCCATGTATTACTGTGTGAGACAGACCCCGTATTACTATGATAGTAGTGGTCCGAGGCCCGGGATTGATGCTTTTGATATCTGG	357	3	0.840336	IGKV1-5*01	IGKJ2*01	TGCCAACAGTATAATAGTTATTCCACTTTT	CQQYNSYSTF	GACATCCAGATGACCCAGTCTCCTTCCACCCTGTCTGCATCTGTAGGAGACAGAGTCACCATCACTTGCCGGGCCAGTCAGAGTATTAGTAGCTGGTTGGCCTGGTATCAGCAGAAACCAGGGAAAGCCCCTAAGCTCCTGATCTATAAGGCGTCTAGTTTAGAAAGTGGGGTCCCATCAAGGTTCAGCGGCAGTGGATCTGGGACAGAATTCACTCTCACCATCAGCAGCCTGCAGCCTGATGATTTTGCAACTTATTACTGCCAACAGTATAATAGTTATTCCACTTTT	291	5	1.71821	1	1
JDH3	JA0152	TT	Adult	aMBC	NA	NA	NA	NA	NA	NA	NA	NA	NA	NA	NA	NA	NA	IGKV2-30*01	IGKJ5*01	TGCATGCAAGGTACACACTGGCCACCAATCACCTTC	CMQGTHWPPITF	GATGTTGTGATGACTCAGTCTCCACTCTCCCTGCACGTCACCCTTGGACAGCCGGCCTCCATCTCCTGCAGGTCTAGTCAAAGCCTCGCACACAGTGATGGAAACACCTACTTGAATTGGTTTCAGCAGAGGCCAGGCCACTCTCCAAGGCGCCTAATTTATAAGGTTTCTAACCGGGACTCTGGGGTCCCTGACAGATTCAGCGGCAGTGGGTCAGGCACTGATTTCACACTGAAAATCAGCAGGGTGGAGGCTGAGGATGTTGGGGTTTATTACTGCATGCAAGGTACACACTGGCCACCAATCACCTTC	312	6	1.92308	1	1
JDH4	JA0152	TT	Adult	Naïve	IGHV1-3*01	IGHD1-7*01	IGHJ4*01	IGD	IGD	TGTGCGAGAGTTAATAGTAACTGGAACTACGCGCTGGGCTACTGG	CARVNSNWNYALGYW	0	0	CCTTCACTAGCTATGCTATGCATTGGGTGCGCCAGGCCCCCGGACAAAGGCTTGAGTGGATGGGATGGATCAACGCTGGCAATGGTAACACAAAATATTCACAGAAGTTCCAGGGCAGAGTCACCATTACCAGGGACACATCCGCGAGCACAGCCTACATGGAGCTGAGCAGCCTGAGATCTGAAGACACGGCTGTGTATTACTGTGCGAGAGTTAATAGTAACTGGAACTACGCGCTGGGCTACTGG	248	0	0	IGKV3-20*01	IGKJ4*01	TGTCAGCAGTATGGTAGCTCACTCACTTTC	CQQYGSSLTF	GAAATTGTGTTGACGCAGTCTCCAGGCACCCTGTCTTTGTCTCCAGGGGAAAGAGCCACCCTCTCCTGCAGGGCCAGTCAGAGTGTTAGCAGCAGCTACTTAGCCTGGTACCAGCAGAAACCTGGCCAGGCTCCCAGGCTCCTCATCTATGGTGCATCCAGCAGGGCCACTGGCATCCCAGACAGGTTCAGTGGCAGTGGGTCTGGGACAGACTTCACTCTCACCATCAGCAGACTGGAGCCTGAAGATTTTGCAGTGTATTACTGTCAGCAGTATGGTAGCTCACTCACTTTC	294	0	0	1	1
JDH5	JA0152	TT	Adult	Naïve	IGHV3-53*01	IGHD3-22*01	IGHJ6*01	IGM	IGM	TGTGCGAGAGTTGGCGGTAGTGAGGGTTATTACTCGAATTACTACTACTATTATATGGACGTCTGG	CARVGGSEGYYSNYYYYYMDVW	0.296	-0.81	GAAGTGCAGCTGGAGGAGTCTGGAGGAGGCCTGATCCAGCCTGGGGGGTCCCTGAGACTCTCCTGTGCAGCCTCTGGACTCACCGTCGCTACAACCTACTTGAGTTGGGTCCGCCAGGCTCCAGGGAAGGGGCTGGAGTGGGTCTCAATCATTTATGCCGGTGGTCACACATATTATGCAGACTCCGTGGAGGGCCGATTCACCATCTCCAGAGACAATTCCAAGAACATCTTGTATCTTCAAATAAGCAGCCTGAGACCCGAGGACACGGCCGTGTATTACTGTGCGAGAGTTGGCGGTAGTGAGGGTTATTACTCGAATTACTACTACTATTATATGGACGTCTGG	348	30	8.62069	IGLV2-14*01	IGLJ1*01	TGCAGCTCATATGGTAGCACCAGCACTCTCTTCTTC	CSSYGSTSTLFF	CAGTCTGCCCTGACTCAGCCTGCCTCCGTGTCTGGGTCTCCTGGCCAGTCGATCACCATCTCCTGCACTGGAGCCACCCGTGCATATGACTTTGTCTCCTGGTACCAACAACACCCCGGCAAAGCCCCCAAACTCTTGATTTATGATGTCCGTAGTCGGCCCTCAGGGGTCTCTCTTCGCTTCTCTGGCTCCAGGTCTGGCAACACGGCCTCCCTGACCATCTCTGGGCTCCAGGCTGAGGACGAGGCTGATTATTAC	258	22	8.52713	1	1
JDH6	JA0152	TT	Adult	Naïve	IGHV2-5*01	IGHD1-1*01	IGHJ4*01	IGD	IGD	TGTGCACACAGACGGACCTATAACGGCAACTGGAACAGTGGGACGTTTAACTACTGG	CAHRRTYNGNWNSGTFNYW	-2.63	-1.07	CAGATCACCTTGAAGGAGTCTGGTCCTACGCTGGTGAAACCCACACAGACCCTCACACTGACCTGCACCTTCTCTGGGTTCTCACTCAGTACTAGTGGAGTGGGTGTGGGCTGGATCCGTCAGGCCCCAGGACAGGCCCTGGAGTGGCTTGCATTCATTTATTGGGATGATGATAAGCGGTACGAGCCATCTCTGAAGAGCAGGCTCACCATCACCAAGGACACCTCCAAAAATCAAGTGGTCCTTACAATGACCAACGTGGACCCTGTGGACACAGCCACATATTATTGTGCACACAGACGGACCTATAACGGCAACTGGAACAGTGGGACGTTTAACTACTGG	345	14	4.05797	IGKV1D-13*01	IGKJ5*01	TGTCAACAGTTTAATACTTACTCCACCTTC	CQQFNTYSTF	GCCATCCAGGTGACCCAGTCTCCATCCTCCCTGTCTGCATCTGTAGGAGACAGAGTCACCATCACTTGCCGGGCAAGTCAGGGCATTAGCAGTGCTTTAGCCTGGTATCAGCAGAAACCAGGGAAAGCTCCTAAGCTCCTGATCTATGATGCCTCCAGTTTGGAAAGTGAGGTCCCATCAAGGTTCAGCGGCAGTGGATCTGGGACAGATTTCACTCTCACCATCAGCGGCCTGCAGCCTGAAGATTTTGCAACTTATTACTGTCAACAGTTTAATACTTACTCCACCTTC	291	4	1.37457	1	1
JDH7	JA0152	TT	Adult	Activated	IGHV1-18*01	IGHD3-22*01	IGHJ4*01	IGG2	IGG	TGTGCGAGAGGGTCTAAGTGGTTCCCCCTTGACAACTGG	CARGSKWFPLDNW	-0.189	-0.237	CAGGTTCAACTGCTGCAGTCTGGAGCTGAGGTGAAGCAGCCTGGGGCCTCAGTGAAGGTCTCCTGCAGGGCTTCTGGTTACACCTTTACCAACTATGGTCTCACCTGGGTGCGGCAGGCCCCTGGACAAGGGCTTGAGTGGATGGGATGGATCAGCCCTGACAATGGTAACACAAACTACGCACAGAAGTTCCAGGACAGAGTCACCATGACCACAGACACATCCATGAGCACAGCCTACATGGAGGTGAGGACCCTCAGATCTGACGACACGGCCGTGTACTACTGTGCGAGAGGGTCTAAGTGGTTCCCCCTTGACAACTGG	324	19	5.8642	IGLV2-14*01	IGLJ1*01	TGCAGCTCATATACAAGCAGCACCACTCGAATCTTC	CSSYTSSTTRIF	CAGTCTGCCCTGACTCAGCCTGCCTCCGTGTCTGGGTCTCCTGGACAGTCGATCACCATCTCCTGCACTGGAACCAGCAGTGACGTTGGTGGTTATAAGTTTGTCTCCTGGTACCAACAACACCCAGGCAAAGCCCCCAAACTCATGATTTATGATGTCAGTGATCGGCCCTCAGGGGTTTCTAATCGCTTCTCTGGCTCCAAGTCTGGCAACACGGCCTCGCTGAACATCTCTGGGCTCCAGGCTGAGGACGAGGCTGATTATTAC	267	8	2.99625	0.5	1
JDH7	JA0152	TT	Adult	Activated	IGHV1-18*01	IGHD3-22*01	IGHJ4*01	IGG2	IGG	TGTGCGAGAGGGTCTAAGTGGTTCCCCCTTGACAACTGG	CARGSKWFPLDNW	-0.189	-0.237	CAGGTTCAACTGCTGCAGTCTGGAGCTGAGGTGAAGCAGCCTGGGGCCTCAGTGAAGGTCTCCTGCAGGGCTTCTGGTTACACCTTTACCAACTATGGTCTCACCTGGGTGCGGCAGGCCCCTGGACAAGGGCTTGAGTGGATGGGATGGATCAGCCCTGACAATGGTAACACAAACTACGCACAGAAGTTCCAGGACAGAGTCACCATGACCACAGACACATCCATGAGCACAGCCTACATGGAGGTGAGGACCCTCAGATCTGACGACACGGCCGTGTACTACTGTGCGAGAGGGTCTAAGTGGTTCCCCCTTGACAACTGG	324	19	5.8642	IGKV1-39*01	IGKJ2*01	TGTGAACAGAGTTGCTGTAGGCAGGCTGCTATGGAACCTTTT	CEQSCCRQAAMEPF	CTCGTGTGAACAGAGTTGCTGTAGGCAGGCTGCTATGGAACCTTTT	46	5	10.8696	0.5	1
JDH8	JA0152	TT	Adult	Naïve	NA	NA	NA	NA	NA	NA	NA	NA	NA	NA	NA	NA	NA	IGKV3-20*01	IGKJ1*01	TGTCAGCAGTTTGGTCCCTCTACGAGGACGTTC	CQQFGPSTRTF	GAAGGTGTGTTGACGCAGTCGCCAGGCACCCTGTCTTTGTCTCCAGGGGAAAGAGCCACCCTCTCCTGCAGGGCCAGTCAGAGTGTCACCAGCACCTACTTAGCCTGGTACCAGCAGAAACCTGGCCAGGCTCCCAGGCTCCTCATCTATGGTGCATCTAGTAGGGCCACTGGCATCCCAGACAGGTTCAGTGGCAGTGGGTCTGGGACAGACTTCACTCTCACCATCAGCAGACTGGAGCCTGACGATTCTGCAGTGTATTACTGTCAGCAGTTTGGTCCCTCTACGAGGACGTTC	297	13	4.3771	1	1
JDH9	JA0152	TT	Adult	cMBC	IGHV3-NL1*01	IGHD6-19*01	IGHJ4*01	IGG1	IGG	TGTGCGAAAGATGGACTTGGCTGGGCCAAATTTGACCACTGG	CAKDGLGWAKFDHW	0.803	-0.364	CATACTACGCAAAGTCCATACAGGGCCGCTTCACCATCTCCAGAGACAATCCCAAGAACACACTGTATCTGCAAATGAATAGTCTGAAAAGTGAGGACACGGCTATGTATTACTGTGCGAAAGATGGACTTGGCTGGGCCAAATTTGACCACTGG	155	16	10.3226	IGLV1-44*01	IGLJ1*01	TGTGCAACATGGGATGACAGCCTGTATGGTTTTGTCTTC	CATWDDSLYGFVF	CAGTCTGTGCTGACTCAGCCACCCTCAGCGTCTGGGACCCCCGGGCAGAGGGTCACCATCCCTTGTTCTGGAACCAGGTCCAACATCGGAAGTAATTTTGTAAGCTGGTACCAGCAACTCGCAGGGACGGCCCCCAAACTCCTCATCTATAGTAATAATCAGCGGCCCTCAGGGGTCCCTGACCGATTCTCTGGCTCCAAGTCTGGCACCTCAGCCTCCCTGGCCATCAGTGGGCTCCAGTCTGAAGATGAGGCTGATTATTAC	264	12	4.54545	1	1
